# Supplementary material for: Transcriptome Analysis of Gene Expression in Dermacoccus abyssi HZAU 226 under Lysozyme Stress
Source: Microorganisms. 2020 May 11;8(5):707. doi: 10.3390/microorganisms8050707 (PMC7286019; doi:10.3390/microorganisms8050707)
Supplement: Supplementary file 1 [file microorganisms-08-00707-s001.zip]

Archive with 2 entries (2 files):
- Supplementary_Figure S1-S5.pdf
- Supplementary_Table S1-S5.xlsx
