# Supplementary material for: Transcriptome Analysis of Gene Expression in Dermacoccus abyssi HZAU 226 under Lysozyme Stress
Source: Microorganisms. 2020 May 11;8(5):707. doi: 10.3390/microorganisms8050707 (PMC7286019; doi:10.3390/microorganisms8050707)
Supplement: Supplementary file 1 [file microorganisms-08-00707-s001.zip › Supplementary_Table S1-S5.xlsx]

## Sheet: Table S1
Table S1. New transcript prediction results
Chr	ID	Start	End	Strand	Product
tig00002	Novel1	9451	10162	+	-
tig00002	Novel2	30667	30714	+	-
tig00002	Novel3	31182	31195	+	-
tig00002	Novel4	36048	36163	+	-
tig00002	Novel5	47522	48130	+	antisense: NPGAP_14725
tig00002	Novel6	51118	50979	-	antisense: NPGAP_14745
tig00002	Novel7	56199	56368	+	-
tig00002	Novel8	63258	63210	-	antisense: NPGAP_14830
tig00001	Novel9	39416	39604	+	antisense: NPGAP_00220
tig00001	Novel10	74121	74158	+	antisense: ThiJ
tig00001	Novel11	89200	88495	-	antisense: ahpF ahpC
tig00001	Novel12	97905	98884	+	antisense: ppk2
tig00001	Novel13	107536	108107	+	antisense: LutB
tig00001	Novel14	108829	109136	+	antisense: LutB GlpC
tig00001	Novel15	109316	109648	+	antisense: GlpC
tig00001	Novel16	116893	116918	+	antisense: PotE
tig00001	Novel17	117011	117147	+	antisense: PotE
tig00001	Novel18	128017	128003	-	-
tig00001	Novel19	140650	144895	+	antisense: AdhP NPGAP_00750 NPGAP_00735 AdhE
tig00001	Novel20	160030	159759	-	antisense: NPGAP_00835
tig00001	Novel21	179796	179875	+	antisense: NPGAP_00950
tig00001	Novel22	180295	180724	+	antisense: NPGAP_00950
tig00001	Novel23	184896	184867	-	antisense: CurA
tig00001	Novel24	187338	186722	-	antisense: LdcB NPGAP_00985
tig00001	Novel25	213341	213082	-	antisense: AtoE
tig00001	Novel26	218197	217807	-	antisense: NPGAP_01150
tig00001	Novel27	234088	234929	+	antisense: bioB
tig00001	Novel28	251635	251271	-	antisense: ThiJ
tig00001	Novel29	255527	258043	+	antisense: cydB AppC
tig00001	Novel30	259940	260608	+	antisense: NPGAP_01385
tig00001	Novel31	307026	307582	+	antisense: GlpC
tig00001	Novel32	307955	308298	+	antisense: GlpC
tig00001	Novel33	311739	312585	+	antisense: HimA NPGAP_01655
tig00001	Novel34	320740	320786	+	antisense: NPGAP_01705
tig00001	Novel35	321900	322262	+	antisense: NPGAP_01710
tig00001	Novel36	324447	323044	-	antisense: KatE
tig00001	Novel37	324919	324617	-	antisense: CaiA
tig00001	Novel38	356341	356563	+	-
tig00001	Novel39	367192	368962	+	antisense: GlpA
tig00001	Novel40	375894	377785	+	antisense: PepCK
tig00001	Novel41	382097	382300	+	antisense: NPGAP_01975
tig00001	Novel42	413822	414103	+	antisense: NPGAP_02125
tig00001	Novel43	487524	487703	+	antisense: NPGAP_02475
tig00001	Novel44	510407	510470	+	antisense: NPGAP_02600
tig00001	Novel45	518860	519111	+	antisense: COG4716
tig00001	Novel46	520656	520712	+	antisense: AdhP
tig00001	Novel47	521064	521421	+	antisense: AdhP
tig00001	Novel48	523950	524413	+	antisense: NPGAP_02665
tig00001	Novel49	544628	544950	+	antisense: MaoC
tig00001	Novel50	545735	546552	+	antisense: CaiA
tig00001	Novel51	546774	547422	+	antisense: NPGAP_02765
tig00001	Novel52	547697	548021	+	antisense: NPGAP_02765
tig00001	Novel53	548702	548715	+	antisense: NPGAP_02765
tig00001	Novel54	549233	549288	+	antisense: MmdA
tig00001	Novel55	549546	550588	+	antisense: MmdA
tig00001	Novel56	552966	552563	-	antisense: CaiC AcrR
tig00001	Novel57	553662	553389	-	antisense: CaiC
tig00001	Novel58	566443	565679	-	antisense: NPGAP_02860 LemA
tig00001	Novel59	574756	574984	+	antisense: zwf
tig00001	Novel60	586240	585631	-	antisense: NPGAP_02950
tig00001	Novel61	587015	586691	-	antisense: NPGAP_02950
tig00001	Novel62	647566	646380	-	antisense: nusG rplK
tig00001	Novel63	650612	650486	-	antisense: MdlB
tig00001	Novel64	755300	753311	-	antisense: typA NPGAP_03785
tig00001	Novel65	758029	756999	-	antisense: NPGAP_03795
tig00001	Novel66	758458	758189	-	antisense: NPGAP_03795 GlpC
tig00001	Novel67	759285	758859	-	antisense: GlpC
tig00001	Novel68	785172	785769	+	antisense: PepP
tig00001	Novel69	786091	786473	+	antisense: PepP
tig00001	Novel70	796954	797050	+	antisense: YeaQ
tig00001	Novel71	822722	822438	-	antisense: NPGAP_04105
tig00001	Novel72	824600	823633	-	antisense: NPGAP_04115
tig00001	Novel73	832398	832809	+	antisense: rsgA
tig00001	Novel74	833030	834835	+	antisense: NPGAP_04155 aroA
tig00001	Novel75	837909	838373	+	antisense: sodN
tig00001	Novel76	844482	848168	+	antisense: sucA
tig00001	Novel77	966006	966017	+	antisense: AmyA
tig00001	Novel78	966268	966605	+	antisense: NPGAP_04820
tig00001	Novel79	1005747	1004832	-	antisense: gpsI
tig00001	Novel80	1006524	1006161	-	antisense: gpsI
tig00001	Novel81	1007560	1007044	-	antisense: NPGAP_04990 gpsI
tig00001	Novel82	1057736	1057285	-	antisense: leuS rpsT
tig00001	Novel83	1081336	1080743	-	antisense: hrpA
tig00001	Novel84	1098935	1096760	-	antisense: NPGAP_05345 rsmH mraZ
tig00001	Novel85	1110453	1109245	-	antisense: ftsZ NPGAP_05390
tig00001	Novel86	1112534	1111947	-	antisense: Ycf19 NPGAP_05400
tig00001	Novel87	1114010	1113711	-	antisense: DksA NPGAP_05410
tig00001	Novel88	1124236	1125583	+	antisense: glnA
tig00001	Novel89	1147347	1151686	+	antisense: CccA QcrB QcrA CyoC
tig00001	Novel90	1211566	1211242	-	antisense: ACCS
tig00001	Novel91	1229480	1226933	-	antisense: TrmA acnA
tig00001	Novel92	1231330	1229943	-	antisense: RpoE acnA
tig00001	Novel93	1244266	1244850	+	antisense: HipB
tig00001	Novel94	1245070	1245681	+	antisense: HipB
tig00001	Novel95	1262061	1262238	+	antisense: BetT
tig00001	Novel96	1262460	1262703	+	antisense: betA
tig00001	Novel97	1287329	1285962	-	antisense: argG SPS1
tig00001	Novel98	1290690	1290787	+	antisense: MET17
tig00001	Novel99	1290866	1290917	+	antisense: MET17
tig00001	Novel100	1290986	1291013	+	antisense: MET17
tig00001	Novel101	1311303	1311316	+	antisense: NPGAP_06355
tig00001	Novel102	1316498	1315517	-	antisense: BcsQ ScpA
tig00001	Novel103	1318421	1317071	-	antisense: scpB RsuA TyrA
tig00001	Novel104	1322695	1321548	-	antisense: NPGAP_06415 engA
tig00001	Novel105	1366499	1367010	+	antisense: NPGAP_06650
tig00001	Novel106	1367267	1367312	+	antisense: NPGAP_06655
tig00001	Novel107	1369549	1369981	+	antisense: Mod
tig00001	Novel108	1370117	1370611	+	antisense: Mod NPGAP_06675
tig00001	Novel109	1383139	1383714	+	antisense: NPGAP_06765
tig00001	Novel110	1390581	1390649	+	antisense: tatC
tig00001	Novel111	1390741	1391071	+	antisense: TatA
tig00001	Novel112	1393696	1394073	+	antisense: NPGAP_06815
tig00001	Novel113	1401277	1401493	+	antisense: arc
tig00001	Novel114	1402109	1402435	+	antisense: arc
tig00001	Novel115	1424611	1424980	+	antisense: HflC
tig00001	Novel116	1430755	1430985	+	antisense: RecQ
tig00001	Novel117	1435665	1436176	+	antisense: ModF
tig00001	Novel118	1461406	1461515	+	antisense: sufB
tig00001	Novel119	1461778	1461984	+	antisense: sufB
tig00001	Novel120	1462058	1462127	+	antisense: sufB
tig00001	Novel121	1462268	1462280	+	antisense: sufB
tig00001	Novel122	1462460	1462757	+	antisense: sufB
tig00001	Novel123	1467910	1468116	+	antisense: cyoE
tig00001	Novel124	1468187	1468476	+	antisense: cyoE
tig00001	Novel125	1469051	1469023	-	antisense: tkt
tig00001	Novel126	1477015	1477193	+	antisense: secG
tig00001	Novel127	1477268	1478057	+	antisense: tpiA
tig00001	Novel128	1478146	1480415	+	antisense: Pgk gap
tig00001	Novel129	1491722	1492029	+	antisense: NPGAP_07270
tig00001	Novel130	1493879	1494046	+	antisense: uvrB
tig00001	Novel131	1523110	1524804	+	antisense: RpsA
tig00001	Novel132	1561921	1563389	+	antisense: pyk
tig00001	Novel133	1571065	1571403	+	antisense: NPGAP_07570
tig00001	Novel134	1572829	1573094	+	antisense: trpB
tig00001	Novel135	1573980	1574275	+	antisense: trpB TrpC
tig00001	Novel136	1574431	1574800	+	antisense: TrpC
tig00001	Novel137	1574913	1575008	+	antisense: NPGAP_07595
tig00001	Novel138	1601373	1601848	+	antisense: coaBC
tig00001	Novel139	1602165	1602563	+	antisense: gmk rpoZ
tig00001	Novel140	1602690	1602748	+	antisense: gmk
tig00001	Novel141	1612857	1613155	+	antisense: PyrR
tig00001	Novel142	1648439	1648941	+	antisense: MutT
tig00001	Novel143	1649796	1649934	+	antisense: pyrG
tig00001	Novel144	1650186	1650704	+	antisense: pyrG
tig00001	Novel145	1653140	1653157	+	antisense: NadF
tig00001	Novel146	1654384	1654620	+	antisense: NagD NPGAP_07970
tig00001	Novel147	1654927	1655477	+	antisense: NagD
tig00001	Novel148	1655608	1655893	+	antisense: TPR
tig00001	Novel149	1656476	1657457	+	antisense: TPR
tig00001	Novel150	1660479	1660788	+	-
tig00001	Novel151	1671813	1672048	+	antisense: argB argJ
tig00001	Novel152	1673167	1673319	+	antisense: COG3603
tig00001	Novel153	1673375	1674580	+	antisense: argC COG3603
tig00001	Novel154	1678892	1678985	+	antisense: SpoU
tig00001	Novel155	1679194	1680854	+	antisense: rplT infC rpmI
tig00001	Novel156	1726450	1726492	+	antisense: NPGAP_08285
tig00001	Novel157	1726675	1726939	+	antisense: NPGAP_08285
tig00001	Novel158	1727955	1728911	+	antisense: NPGAP_08305 Bcp
tig00001	Novel159	1751128	1751354	+	antisense: mqo
tig00001	Novel160	1751544	1751977	+	antisense: mqo
tig00001	Novel161	1752076	1752111	+	antisense: mqo
tig00001	Novel162	1752178	1752516	+	antisense: mqo
tig00001	Novel163	1753652	1753852	+	antisense: DusA
tig00001	Novel164	1757695	1759256	+	antisense: uppS recO
tig00001	Novel165	1767206	1767848	+	antisense: PhoH
tig00001	Novel166	1794917	1795545	+	antisense: rplU rpmA
tig00001	Novel167	1802960	1803230	+	antisense: YgiQ
tig00001	Novel168	1804951	1808186	+	antisense: NPGAP_08700 NPGAP_08710 NPGAP_08705
tig00001	Novel169	1808432	1809027	+	antisense: FAA1
tig00001	Novel170	1809154	1809189	+	antisense: FAA1
tig00001	Novel171	1809240	1810101	+	antisense: FAA1
tig00001	Novel172	1816490	1819827	+	antisense: infB NPGAP_08755
tig00001	Novel173	1865069	1865577	+	antisense: rplS
tig00001	Novel174	1868537	1869448	+	antisense: rpsP YlqC
tig00001	Novel175	1884808	1885020	+	antisense: ftsY
tig00001	Novel176	1891791	1891914	+	antisense: rnc
tig00001	Novel177	1892187	1892971	+	antisense: rpmF rnc NPGAP_09110
tig00001	Novel178	1898758	1898773	+	antisense: NPGAP_09140
tig00001	Novel179	1898887	1898999	+	antisense: NPGAP_09145
tig00001	Novel180	1899461	1899545	+	antisense: NPGAP_09145
tig00001	Novel181	1912397	1912721	+	antisense: gltX
tig00001	Novel182	1916470	1916897	+	antisense: YckC
tig00001	Novel183	1920601	1920722	+	antisense: NPGAP_09260
tig00001	Novel184	1921323	1924291	+	antisense: SrmB
tig00001	Novel185	1925024	1925513	+	antisense: NPGAP_09280
tig00001	Novel186	1930329	1931069	+	antisense: NPGAP_09290
tig00001	Novel187	1931356	1931519	+	antisense: smpB
tig00001	Novel188	1931593	1932114	+	antisense: NlpD smpB
tig00001	Novel189	1932642	1932799	+	antisense: NlpD
tig00001	Novel190	1933401	1933659	+	antisense: NPGAP_09305
tig00001	Novel191	1933995	1934405	+	antisense: ftsE
tig00001	Novel192	1934545	1935719	+	antisense: ftsE prfB
tig00001	Novel193	1959539	1959577	+	antisense: secA
tig00001	Novel194	1959678	1959687	+	antisense: secA
tig00001	Novel195	1960301	1960692	+	antisense: secA
tig00001	Novel196	1961514	1962208	+	antisense: raiA
tig00001	Novel197	1995925	1995955	+	antisense: CaiC
tig00001	Novel198	1996282	1996719	+	antisense: CaiC AcpP
tig00001	Novel199	2005061	2005244	+	antisense: WecE
tig00001	Novel200	2005311	2005588	+	antisense: pseB WecE
tig00001	Novel201	2014743	2015000	+	antisense: CaiA
tig00001	Novel202	2015064	2015338	+	antisense: CaiA
tig00001	Novel203	2015461	2015774	+	antisense: CaiA
tig00001	Novel204	2040680	2041901	+	antisense: NPGAP_09785 NPGAP_09795 NPGAP_09780 NPGAP_09790
tig00001	Novel205	2081035	2084421	+	antisense: sdhC FrdB sdhA
tig00001	Novel206	2085075	2085435	+	antisense: NPGAP_09985 trpS
tig00001	Novel207	2085531	2085755	+	antisense: trpS
tig00001	Novel208	2085870	2085880	+	antisense: trpS
tig00001	Novel209	2085957	2086217	+	antisense: trpS
tig00001	Novel210	2110564	2110747	+	antisense: rfbA
tig00001	Novel211	2113844	2115017	+	antisense: Icd
tig00001	Novel212	2139986	2142119	+	antisense: sucC sucD
tig00001	Novel213	2142174	2142607	+	antisense: Sbm
tig00001	Novel214	2158948	2159779	+	antisense: guaA
tig00001	Novel215	2159835	2160437	+	antisense: guaA
tig00001	Novel216	2161391	2161472	+	antisense: NPGAP_10380
tig00001	Novel217	2165301	2166266	+	antisense: NPGAP_10395
tig00001	Novel218	2188532	2188679	+	antisense: NPGAP_10500
tig00001	Novel219	2207666	2207976	+	antisense: MhpC
tig00001	Novel220	2211833	2211993	+	antisense: lysS
tig00001	Novel221	2214254	2214571	+	-
tig00001	Novel222	2215417	2215734	+	-
tig00001	Novel223	2222493	2222529	+	antisense: GppA
tig00001	Novel224	2222595	2222674	+	antisense: GppA
tig00001	Novel225	2223814	2225083	+	antisense: eno
tig00001	Novel226	2232538	2232862	+	antisense: RplY
tig00001	Novel227	2233833	2233979	+	antisense: prs
tig00001	Novel228	2248884	2249269	+	antisense: ispE
tig00001	Novel229	2283256	2283846	+	antisense: WcaJ
tig00001	Novel230	2283937	2284091	+	antisense: BcsL
tig00001	Novel231	2284452	2286146	+	antisense: NPGAP_10945 BcsL
tig00001	Novel232	2293667	2294840	+	antisense: Spr
tig00001	Novel233	2305614	2305024	-	antisense: BaeS OmpR
tig00001	Novel234	2320916	2321215	+	antisense: DdpA DppB
tig00001	Novel235	2321353	2322720	+	antisense: DdpA
tig00001	Novel236	2323023	2324968	+	antisense: groL
tig00001	Novel237	2333988	2334912	+	antisense: NPGAP_11175
tig00001	Novel238	2335854	2335876	+	antisense: YjjP
tig00001	Novel239	2336316	2336590	+	antisense: YjjP
tig00001	Novel240	2337170	2337197	+	antisense: SPS1
tig00001	Novel241	2337282	2338637	+	antisense: SPS1
tig00001	Novel242	2345122	2345159	+	antisense: NPGAP_11215
tig00001	Novel243	2351921	2352217	+	antisense: cysS
tig00001	Novel244	2352600	2353179	+	antisense: FrmA GloB
tig00001	Novel245	2353233	2355928	+	antisense: NPGAP_11260 FrmA ispF NPGAP_11265
tig00001	Novel246	2359824	2361039	+	antisense: NPGAP_11295 GpmA
tig00001	Novel247	2368871	2369932	+	antisense: NPGAP_11340
tig00001	Novel248	2403117	2402436	-	antisense: AdhE
tig00001	Novel249	2418459	2418644	+	antisense: AtoD
tig00001	Novel250	2445296	2445619	+	antisense: purL
tig00001	Novel251	2446299	2446461	+	antisense: purL
tig00001	Novel252	2446694	2447688	+	antisense: purQ purS purL
tig00001	Novel253	2451287	2451971	+	antisense: NPGAP_11725
tig00001	Novel254	2467839	2468155	+	antisense: NPGAP_11800
tig00001	Novel255	2470719	2469473	-	antisense: cbiQ CbiN cbiM
tig00001	Novel256	2471897	2472980	+	antisense: fbaA
tig00001	Novel257	2490212	2491538	+	antisense: ccsB NPGAP_11950 NPGAP_11960
tig00001	Novel258	2492384	2492435	+	antisense: NPGAP_11960
tig00001	Novel259	2492497	2492554	+	antisense: NPGAP_11960
tig00001	Novel260	2493871	2496532	+	antisense: TrxA CcdA PhoE hemL
tig00001	Novel261	2508638	2509336	+	antisense: RimI AcuC
tig00001	Novel262	2510248	2510575	+	antisense: proC NPGAP_12060
tig00001	Novel263	2510734	2511219	+	antisense: NPGAP_12060
tig00001	Novel264	2524541	2525162	+	antisense: ClpA
tig00001	Novel265	2525500	2525839	+	antisense: ClpA
tig00001	Novel266	2526027	2526388	+	antisense: ClpA
tig00001	Novel267	2585866	2585517	-	antisense: acs
tig00001	Novel268	2593431	2593747	+	antisense: NPGAP_12470 RidA
tig00001	Novel269	2606379	2607569	+	antisense: NPGAP_12535
tig00001	Novel270	2657130	2656941	-	-
tig00001	Novel271	2706255	2706572	+	-
tig00001	Novel272	2707415	2707744	+	-
tig00001	Novel273	2721816	2722009	+	antisense: FepB
tig00001	Novel274	2753588	2753545	-	-
tig00001	Novel275	2763030	2763077	+	antisense: FAS1
tig00001	Novel276	2764888	2766089	+	antisense: TerC YedY
tig00001	Novel277	2767224	2767428	+	antisense: NPGAP_13350 NPGAP_13345
tig00001	Novel278	2813061	2812194	-	antisense: NPGAP_13570 NPGAP_13565
tig00001	Novel279	2818688	2818444	-	antisense: NPGAP_13600
tig00001	Novel280	2881996	2883122	+	antisense: ThiJ NPGAP_13935
tig00001	Novel281	2887925	2886469	-	antisense: NPGAP_13960 Tdh
tig00001	Novel282	2911389	2912355	+	antisense: AdhP
tig00001	Novel283	2912868	2913178	+	antisense: INO1
tig00001	Novel284	2913247	2913286	+	antisense: INO1
tig00001	Novel285	2914219	2914577	+	antisense: PadR

## Sheet: Table S2
Table S2. sRNA structure annotation results
sRNA_ID	Chr	Start	End	Strand	Type	Antisense
sRNA1	tig00002	47522	48130	+	cis-encoded	antisense: NPGAP_14725
sRNA2	tig00002	51118	50979	-	cis-encoded	antisense: NPGAP_14745
sRNA3	tig00001	39416	39604	+	cis-encoded	antisense: NPGAP_00220
sRNA4	tig00001	89200	88495	-	cis-encoded	antisense: ahpF ahpC
sRNA5	tig00001	97905	98884	+	cis-encoded	antisense: ppk2
sRNA6	tig00001	107536	108107	+	cis-encoded	antisense: LutB
sRNA7	tig00001	108829	109136	+	cis-encoded	antisense: LutB GlpC
sRNA8	tig00001	109316	109648	+	cis-encoded	antisense: GlpC
sRNA9	tig00001	117011	117147	+	cis-encoded	antisense: PotE
sRNA10	tig00001	140650	144895	+	cis-encoded	antisense: AdhP NPGAP_00750 NPGAP_00735 AdhE
sRNA11	tig00001	160030	159759	-	cis-encoded	antisense: NPGAP_00835
sRNA12	tig00001	179796	179875	+	cis-encoded	antisense: NPGAP_00950
sRNA13	tig00001	180295	180724	+	cis-encoded	antisense: NPGAP_00950
sRNA14	tig00001	187338	186722	-	cis-encoded	antisense: LdcB NPGAP_00985
sRNA15	tig00001	213341	213082	-	cis-encoded	antisense: AtoE
sRNA16	tig00001	218197	217807	-	cis-encoded	antisense: NPGAP_01150
sRNA17	tig00001	234088	234929	+	cis-encoded	antisense: bioB
sRNA18	tig00001	251635	251271	-	cis-encoded	antisense: ThiJ
sRNA19	tig00001	255527	258043	+	cis-encoded	antisense: cydB AppC
sRNA20	tig00001	259940	260608	+	cis-encoded	antisense: NPGAP_01385
sRNA21	tig00001	307026	307582	+	cis-encoded	antisense: GlpC
sRNA22	tig00001	307955	308298	+	cis-encoded	antisense: GlpC
sRNA23	tig00001	311739	312585	+	cis-encoded	antisense: HimA NPGAP_01655
sRNA24	tig00001	321900	322262	+	cis-encoded	antisense: NPGAP_01710
sRNA25	tig00001	324447	323044	-	cis-encoded	antisense: KatE
sRNA26	tig00001	324919	324617	-	cis-encoded	antisense: CaiA
sRNA27	tig00001	367192	368962	+	cis-encoded	antisense: GlpA
sRNA28	tig00001	375894	377785	+	cis-encoded	antisense: PepCK
sRNA29	tig00001	382097	382300	+	cis-encoded	antisense: NPGAP_01975
sRNA30	tig00001	413822	414103	+	cis-encoded	antisense: NPGAP_02125
sRNA31	tig00001	487524	487703	+	cis-encoded	antisense: NPGAP_02475
sRNA32	tig00001	510407	510470	+	cis-encoded	antisense: NPGAP_02600
sRNA33	tig00001	518860	519111	+	cis-encoded	antisense: COG4716
sRNA34	tig00001	520656	520712	+	cis-encoded	antisense: AdhP
sRNA35	tig00001	521064	521421	+	cis-encoded	antisense: AdhP
sRNA36	tig00001	523950	524413	+	cis-encoded	antisense: NPGAP_02665
sRNA37	tig00001	544628	544950	+	cis-encoded	antisense: MaoC
sRNA38	tig00001	545735	546552	+	cis-encoded	antisense: CaiA
sRNA39	tig00001	546774	547422	+	cis-encoded	antisense: NPGAP_02765
sRNA40	tig00001	547697	548021	+	cis-encoded	antisense: NPGAP_02765
sRNA41	tig00001	549233	549288	+	cis-encoded	antisense: MmdA
sRNA42	tig00001	549546	550588	+	cis-encoded	antisense: MmdA
sRNA43	tig00001	552966	552563	-	cis-encoded	antisense: CaiC AcrR
sRNA44	tig00001	553662	553389	-	cis-encoded	antisense: CaiC
sRNA45	tig00001	566443	565679	-	cis-encoded	antisense: NPGAP_02860 LemA
sRNA46	tig00001	574756	574984	+	cis-encoded	antisense: zwf
sRNA47	tig00001	586240	585631	-	cis-encoded	antisense: NPGAP_02950
sRNA48	tig00001	587015	586691	-	cis-encoded	antisense: NPGAP_02950
sRNA49	tig00001	647566	646380	-	cis-encoded	antisense: nusG rplK
sRNA50	tig00001	650612	650486	-	cis-encoded	antisense: MdlB
sRNA51	tig00001	755300	753311	-	cis-encoded	antisense: typA NPGAP_03785
sRNA52	tig00001	758029	756999	-	cis-encoded	antisense: NPGAP_03795
sRNA53	tig00001	758458	758189	-	cis-encoded	antisense: NPGAP_03795 GlpC
sRNA54	tig00001	759285	758859	-	cis-encoded	antisense: GlpC
sRNA55	tig00001	785172	785769	+	cis-encoded	antisense: PepP
sRNA56	tig00001	786091	786473	+	cis-encoded	antisense: PepP
sRNA57	tig00001	796954	797050	+	cis-encoded	antisense: YeaQ
sRNA58	tig00001	822722	822438	-	cis-encoded	antisense: NPGAP_04105
sRNA59	tig00001	824600	823633	-	cis-encoded	antisense: NPGAP_04115
sRNA60	tig00001	832398	832809	+	cis-encoded	antisense: rsgA
sRNA61	tig00001	833030	834835	+	cis-encoded	antisense: NPGAP_04155 aroA
sRNA62	tig00001	837909	838373	+	cis-encoded	antisense: sodN
sRNA63	tig00001	844482	848168	+	cis-encoded	antisense: sucA
sRNA64	tig00001	966268	966605	+	cis-encoded	antisense: NPGAP_04820
sRNA65	tig00001	1005747	1004832	-	cis-encoded	antisense: gpsI
sRNA66	tig00001	1006524	1006161	-	cis-encoded	antisense: gpsI
sRNA67	tig00001	1007560	1007044	-	cis-encoded	antisense: NPGAP_04990 gpsI
sRNA68	tig00001	1057736	1057285	-	cis-encoded	antisense: leuS rpsT
sRNA69	tig00001	1081336	1080743	-	cis-encoded	antisense: hrpA
sRNA70	tig00001	1098935	1096760	-	cis-encoded	antisense: NPGAP_05345 rsmH mraZ
sRNA71	tig00001	1110453	1109245	-	cis-encoded	antisense: ftsZ NPGAP_05390
sRNA72	tig00001	1112534	1111947	-	cis-encoded	antisense: Ycf19 NPGAP_05400
sRNA73	tig00001	1114010	1113711	-	cis-encoded	antisense: DksA NPGAP_05410
sRNA74	tig00001	1124236	1125583	+	cis-encoded	antisense: glnA
sRNA75	tig00001	1147347	1151686	+	cis-encoded	antisense: CccA QcrB QcrA CyoC
sRNA76	tig00001	1211566	1211242	-	cis-encoded	antisense: ACCS
sRNA77	tig00001	1229480	1226933	-	cis-encoded	antisense: TrmA acnA
sRNA78	tig00001	1231330	1229943	-	cis-encoded	antisense: RpoE acnA
sRNA79	tig00001	1244266	1244850	+	cis-encoded	antisense: HipB
sRNA80	tig00001	1245070	1245681	+	cis-encoded	antisense: HipB
sRNA81	tig00001	1262061	1262238	+	cis-encoded	antisense: BetT
sRNA82	tig00001	1262460	1262703	+	cis-encoded	antisense: betA
sRNA83	tig00001	1287329	1285962	-	cis-encoded	antisense: argG SPS1
sRNA84	tig00001	1290690	1290787	+	cis-encoded	antisense: MET17
sRNA85	tig00001	1290866	1290917	+	cis-encoded	antisense: MET17
sRNA86	tig00001	1316498	1315517	-	cis-encoded	antisense: BcsQ ScpA
sRNA87	tig00001	1318421	1317071	-	cis-encoded	antisense: scpB RsuA TyrA
sRNA88	tig00001	1322695	1321548	-	cis-encoded	antisense: NPGAP_06415 engA
sRNA89	tig00001	1366499	1367010	+	cis-encoded	antisense: NPGAP_06650
sRNA90	tig00001	1369549	1369981	+	cis-encoded	antisense: Mod
sRNA91	tig00001	1370117	1370611	+	cis-encoded	antisense: Mod NPGAP_06675
sRNA92	tig00001	1383139	1383714	+	cis-encoded	antisense: NPGAP_06765
sRNA93	tig00001	1390581	1390649	+	cis-encoded	antisense: tatC
sRNA94	tig00001	1390741	1391071	+	cis-encoded	antisense: TatA
sRNA95	tig00001	1393696	1394073	+	cis-encoded	antisense: NPGAP_06815
sRNA96	tig00001	1401277	1401493	+	cis-encoded	antisense: arc
sRNA97	tig00001	1402109	1402435	+	cis-encoded	antisense: arc
sRNA98	tig00001	1424611	1424980	+	cis-encoded	antisense: HflC
sRNA99	tig00001	1430755	1430985	+	cis-encoded	antisense: RecQ
sRNA100	tig00001	1435665	1436176	+	cis-encoded	antisense: ModF
sRNA101	tig00001	1461406	1461515	+	cis-encoded	antisense: sufB
sRNA102	tig00001	1461778	1461984	+	cis-encoded	antisense: sufB
sRNA103	tig00001	1462058	1462127	+	cis-encoded	antisense: sufB
sRNA104	tig00001	1462460	1462757	+	cis-encoded	antisense: sufB
sRNA105	tig00001	1467910	1468116	+	cis-encoded	antisense: cyoE
sRNA106	tig00001	1468187	1468476	+	cis-encoded	antisense: cyoE
sRNA107	tig00001	1477015	1477193	+	cis-encoded	antisense: secG
sRNA108	tig00001	1477268	1478057	+	cis-encoded	antisense: tpiA
sRNA109	tig00001	1478146	1480415	+	cis-encoded	antisense: Pgk gap
sRNA110	tig00001	1491722	1492029	+	cis-encoded	antisense: NPGAP_07270
sRNA111	tig00001	1493879	1494046	+	cis-encoded	antisense: uvrB
sRNA112	tig00001	1523110	1524804	+	cis-encoded	antisense: RpsA
sRNA113	tig00001	1561921	1563389	+	cis-encoded	antisense: pyk
sRNA114	tig00001	1571065	1571403	+	cis-encoded	antisense: NPGAP_07570
sRNA115	tig00001	1572829	1573094	+	cis-encoded	antisense: trpB
sRNA116	tig00001	1573980	1574275	+	cis-encoded	antisense: trpB TrpC
sRNA117	tig00001	1574431	1574800	+	cis-encoded	antisense: TrpC
sRNA118	tig00001	1574913	1575008	+	cis-encoded	antisense: NPGAP_07595
sRNA119	tig00001	1601373	1601848	+	cis-encoded	antisense: coaBC
sRNA120	tig00001	1602165	1602563	+	cis-encoded	antisense: gmk rpoZ
sRNA121	tig00001	1602690	1602748	+	cis-encoded	antisense: gmk
sRNA122	tig00001	1612857	1613155	+	cis-encoded	antisense: PyrR
sRNA123	tig00001	1648439	1648941	+	cis-encoded	antisense: MutT
sRNA124	tig00001	1649796	1649934	+	cis-encoded	antisense: pyrG
sRNA125	tig00001	1650186	1650704	+	cis-encoded	antisense: pyrG
sRNA126	tig00001	1654384	1654620	+	cis-encoded	antisense: NagD NPGAP_07970
sRNA127	tig00001	1654927	1655477	+	cis-encoded	antisense: NagD
sRNA128	tig00001	1655608	1655893	+	cis-encoded	antisense: TPR
sRNA129	tig00001	1656476	1657457	+	cis-encoded	antisense: TPR
sRNA130	tig00001	1671813	1672048	+	cis-encoded	antisense: argB argJ
sRNA131	tig00001	1673167	1673319	+	cis-encoded	antisense: COG3603
sRNA132	tig00001	1673375	1674580	+	cis-encoded	antisense: argC COG3603
sRNA133	tig00001	1678892	1678985	+	cis-encoded	antisense: SpoU
sRNA134	tig00001	1679194	1680854	+	cis-encoded	antisense: rplT infC rpmI
sRNA135	tig00001	1726675	1726939	+	cis-encoded	antisense: NPGAP_08285
sRNA136	tig00001	1727955	1728911	+	cis-encoded	antisense: NPGAP_08305 Bcp
sRNA137	tig00001	1751128	1751354	+	cis-encoded	antisense: mqo
sRNA138	tig00001	1751544	1751977	+	cis-encoded	antisense: mqo
sRNA139	tig00001	1752178	1752516	+	cis-encoded	antisense: mqo
sRNA140	tig00001	1753652	1753852	+	cis-encoded	antisense: DusA
sRNA141	tig00001	1757695	1759256	+	cis-encoded	antisense: uppS recO
sRNA142	tig00001	1767206	1767848	+	cis-encoded	antisense: PhoH
sRNA143	tig00001	1794917	1795545	+	cis-encoded	antisense: rplU rpmA
sRNA144	tig00001	1802960	1803230	+	cis-encoded	antisense: YgiQ
sRNA145	tig00001	1804951	1808186	+	cis-encoded	antisense: NPGAP_08700 NPGAP_08710 NPGAP_08705
sRNA146	tig00001	1808432	1809027	+	cis-encoded	antisense: FAA1
sRNA147	tig00001	1809240	1810101	+	cis-encoded	antisense: FAA1
sRNA148	tig00001	1816490	1819827	+	cis-encoded	antisense: infB NPGAP_08755
sRNA149	tig00001	1865069	1865577	+	cis-encoded	antisense: rplS
sRNA150	tig00001	1868537	1869448	+	cis-encoded	antisense: rpsP YlqC
sRNA151	tig00001	1884808	1885020	+	cis-encoded	antisense: ftsY
sRNA152	tig00001	1891791	1891914	+	cis-encoded	antisense: rnc
sRNA153	tig00001	1892187	1892971	+	cis-encoded	antisense: rpmF rnc NPGAP_09110
sRNA154	tig00001	1898887	1898999	+	cis-encoded	antisense: NPGAP_09145
sRNA155	tig00001	1899461	1899545	+	cis-encoded	antisense: NPGAP_09145
sRNA156	tig00001	1912397	1912721	+	cis-encoded	antisense: gltX
sRNA157	tig00001	1916470	1916897	+	cis-encoded	antisense: YckC
sRNA158	tig00001	1920601	1920722	+	cis-encoded	antisense: NPGAP_09260
sRNA159	tig00001	1921323	1924291	+	cis-encoded	antisense: SrmB
sRNA160	tig00001	1925024	1925513	+	cis-encoded	antisense: NPGAP_09280
sRNA161	tig00001	1930329	1931069	+	cis-encoded	antisense: NPGAP_09290
sRNA162	tig00001	1931356	1931519	+	cis-encoded	antisense: smpB
sRNA163	tig00001	1931593	1932114	+	cis-encoded	antisense: NlpD smpB
sRNA164	tig00001	1932642	1932799	+	cis-encoded	antisense: NlpD
sRNA165	tig00001	1933401	1933659	+	cis-encoded	antisense: NPGAP_09305
sRNA166	tig00001	1933995	1934405	+	cis-encoded	antisense: ftsE
sRNA167	tig00001	1934545	1935719	+	cis-encoded	antisense: ftsE prfB
sRNA168	tig00001	1960301	1960692	+	cis-encoded	antisense: secA
sRNA169	tig00001	1961514	1962208	+	cis-encoded	antisense: raiA
sRNA170	tig00001	1996282	1996719	+	cis-encoded	antisense: CaiC AcpP
sRNA171	tig00001	2005061	2005244	+	cis-encoded	antisense: WecE
sRNA172	tig00001	2005311	2005588	+	cis-encoded	antisense: pseB WecE
sRNA173	tig00001	2014743	2015000	+	cis-encoded	antisense: CaiA
sRNA174	tig00001	2015064	2015338	+	cis-encoded	antisense: CaiA
sRNA175	tig00001	2015461	2015774	+	cis-encoded	antisense: CaiA
sRNA176	tig00001	2040680	2041901	+	cis-encoded	antisense: NPGAP_09785 NPGAP_09795 NPGAP_09780 NPGAP_09790
sRNA177	tig00001	2081035	2084421	+	cis-encoded	antisense: sdhC FrdB sdhA
sRNA178	tig00001	2085075	2085435	+	cis-encoded	antisense: NPGAP_09985 trpS
sRNA179	tig00001	2085531	2085755	+	cis-encoded	antisense: trpS
sRNA180	tig00001	2085957	2086217	+	cis-encoded	antisense: trpS
sRNA181	tig00001	2110564	2110747	+	cis-encoded	antisense: rfbA
sRNA182	tig00001	2113844	2115017	+	cis-encoded	antisense: Icd
sRNA183	tig00001	2139986	2142119	+	cis-encoded	antisense: sucC sucD
sRNA184	tig00001	2142174	2142607	+	cis-encoded	antisense: Sbm
sRNA185	tig00001	2158948	2159779	+	cis-encoded	antisense: guaA
sRNA186	tig00001	2159835	2160437	+	cis-encoded	antisense: guaA
sRNA187	tig00001	2161391	2161472	+	cis-encoded	antisense: NPGAP_10380
sRNA188	tig00001	2165301	2166266	+	cis-encoded	antisense: NPGAP_10395
sRNA189	tig00001	2188532	2188679	+	cis-encoded	antisense: NPGAP_10500
sRNA190	tig00001	2207666	2207976	+	cis-encoded	antisense: MhpC
sRNA191	tig00001	2211833	2211993	+	cis-encoded	antisense: lysS
sRNA192	tig00001	2222595	2222674	+	cis-encoded	antisense: GppA
sRNA193	tig00001	2223814	2225083	+	cis-encoded	antisense: eno
sRNA194	tig00001	2232538	2232862	+	cis-encoded	antisense: RplY
sRNA195	tig00001	2233833	2233979	+	cis-encoded	antisense: prs
sRNA196	tig00001	2248884	2249269	+	cis-encoded	antisense: ispE
sRNA197	tig00001	2283256	2283846	+	cis-encoded	antisense: WcaJ
sRNA198	tig00001	2283937	2284091	+	cis-encoded	antisense: BcsL
sRNA199	tig00001	2284452	2286146	+	cis-encoded	antisense: NPGAP_10945 BcsL
sRNA200	tig00001	2293667	2294840	+	cis-encoded	antisense: Spr
sRNA201	tig00001	2305614	2305024	-	cis-encoded	antisense: BaeS OmpR
sRNA202	tig00001	2320916	2321215	+	cis-encoded	antisense: DdpA DppB
sRNA203	tig00001	2321353	2322720	+	cis-encoded	antisense: DdpA
sRNA204	tig00001	2323023	2324968	+	cis-encoded	antisense: groL
sRNA205	tig00001	2333988	2334912	+	cis-encoded	antisense: NPGAP_11175
sRNA206	tig00001	2336316	2336590	+	cis-encoded	antisense: YjjP
sRNA207	tig00001	2337282	2338637	+	cis-encoded	antisense: SPS1
sRNA208	tig00001	2351921	2352217	+	cis-encoded	antisense: cysS
sRNA209	tig00001	2352600	2353179	+	cis-encoded	antisense: FrmA GloB
sRNA210	tig00001	2353233	2355928	+	cis-encoded	antisense: NPGAP_11260 FrmA ispF NPGAP_11265
sRNA211	tig00001	2359824	2361039	+	cis-encoded	antisense: NPGAP_11295 GpmA
sRNA212	tig00001	2368871	2369932	+	cis-encoded	antisense: NPGAP_11340
sRNA213	tig00001	2403117	2402436	-	cis-encoded	antisense: AdhE
sRNA214	tig00001	2418459	2418644	+	cis-encoded	antisense: AtoD
sRNA215	tig00001	2445296	2445619	+	cis-encoded	antisense: purL
sRNA216	tig00001	2446299	2446461	+	cis-encoded	antisense: purL
sRNA217	tig00001	2446694	2447688	+	cis-encoded	antisense: purQ purS purL
sRNA218	tig00001	2451287	2451971	+	cis-encoded	antisense: NPGAP_11725
sRNA219	tig00001	2467839	2468155	+	cis-encoded	antisense: NPGAP_11800
sRNA220	tig00001	2470719	2469473	-	cis-encoded	antisense: cbiQ CbiN cbiM
sRNA221	tig00001	2471897	2472980	+	cis-encoded	antisense: fbaA
sRNA222	tig00001	2490212	2491538	+	cis-encoded	antisense: ccsB NPGAP_11950 NPGAP_11960
sRNA223	tig00001	2492384	2492435	+	cis-encoded	antisense: NPGAP_11960
sRNA224	tig00001	2492497	2492554	+	cis-encoded	antisense: NPGAP_11960
sRNA225	tig00001	2493871	2496532	+	cis-encoded	antisense: TrxA CcdA PhoE hemL
sRNA226	tig00001	2508638	2509336	+	cis-encoded	antisense: RimI AcuC
sRNA227	tig00001	2510248	2510575	+	cis-encoded	antisense: proC NPGAP_12060
sRNA228	tig00001	2510734	2511219	+	cis-encoded	antisense: NPGAP_12060
sRNA229	tig00001	2524541	2525162	+	cis-encoded	antisense: ClpA
sRNA230	tig00001	2525500	2525839	+	cis-encoded	antisense: ClpA
sRNA231	tig00001	2526027	2526388	+	cis-encoded	antisense: ClpA
sRNA232	tig00001	2585866	2585517	-	cis-encoded	antisense: acs
sRNA233	tig00001	2593431	2593747	+	cis-encoded	antisense: NPGAP_12470 RidA
sRNA234	tig00001	2606379	2607569	+	cis-encoded	antisense: NPGAP_12535
sRNA235	tig00001	2721816	2722009	+	cis-encoded	antisense: FepB
sRNA236	tig00001	2764888	2766089	+	cis-encoded	antisense: TerC YedY
sRNA237	tig00001	2767224	2767428	+	cis-encoded	antisense: NPGAP_13350 NPGAP_13345
sRNA238	tig00001	2813061	2812194	-	cis-encoded	antisense: NPGAP_13570 NPGAP_13565
sRNA239	tig00001	2818688	2818444	-	cis-encoded	antisense: NPGAP_13600
sRNA240	tig00001	2881996	2883122	+	cis-encoded	antisense: ThiJ NPGAP_13935
sRNA241	tig00001	2887925	2886469	-	cis-encoded	antisense: NPGAP_13960 Tdh
sRNA242	tig00001	2911389	2912355	+	cis-encoded	antisense: AdhP
sRNA243	tig00001	2912868	2913178	+	cis-encoded	antisense: INO1
sRNA244	tig00001	2914219	2914577	+	cis-encoded	antisense: PadR
sRNA245	tig00002	36048	36163	+	trans-encoded	-
sRNA246	tig00002	56199	56368	+	trans-encoded	-
sRNA247	tig00001	1660479	1660788	+	trans-encoded	-
sRNA248	tig00001	2214254	2214571	+	trans-encoded	-
sRNA249	tig00001	2215417	2215734	+	trans-encoded	-
sRNA250	tig00001	2657130	2656941	-	trans-encoded	-
sRNA251	tig00001	2706255	2706572	+	trans-encoded	-
sRNA252	tig00001	2707415	2707744	+	trans-encoded	-

## Sheet: Table S3
Table S3. 1024 DEGs and functional annotations
geneID	length	CK1.rawreads	CK1.RPKM	CK2.rawreads	CK2.RPKM	CK3.rawreads	CK3.RPKM	UV1.rawreads	UV1.RPKM	UV2.rawreads	UV2.RPKM	UV3.rawreads	UV3.RPKM	baseMean	log2FoldChange	lfcSE	stat	pvalue	padj	Regulation	GeneName	Chr	Start	End	Product
NPGAP_00350	183	38299	17575.3	49862	22930.9	32557	14297.5	687	200.26	542	199.19	743	317.26	23401.7	-6.20054	0.228348	-27.154	2.27e-162	6.52e-159	Down	--	tig00001	66377	66559	hypothetical protein
NPGAP_06260	1326	7397	468.47	9871	626.5	7617	461.65	1167	46.95	866	43.92	716	42.19	5139.56	-3.58328	0.153704	-23.3129	3.28e-120	4.7e-117	Down	MET17	tig00001	1290248	1291573	O-acetylhomoserine aminocarboxypropyltransferase/cysteine synthase
NPGAP_02910	1290	346	22.52	480	31.32	533	33.21	8883	367.33	7697	401.27	6462	391.43	3547.09	3.63753	0.157663	23.0716	8.93e-118	8.53e-115	Ups	--	tig00001	576123	577412	Protein of unknown function (DUF1479)
NPGAP_01860	903	1570	146.01	1888	175.96	1619	144.09	205	12.11	106	7.89	107	9.26	1031.3	-4.00595	0.183794	-21.7959	2.54e-105	1.82e-102	Down	GlcD	tig00001	355050	355952	FAD linked oxidases%2C C-terminal domain
NPGAP_08630	588	15583	2225.57	20188	2889.47	15975	2183.39	2872	260.55	2444	279.53	2217	294.62	10971.1	-3.16787	0.156873	-20.1939	1.11e-90	6.34e-88	Down	nadD	tig00001	1788392	1788979	cytidyltransferase-like domain
NPGAP_13340	996	37393	3152.81	45309	3828.49	37523	3027.66	6163	330.08	3770	254.56	3534	277.26	24933	-3.56421	0.181795	-19.6056	1.38e-85	6.61e-83	Down	TerC	tig00001	2764973	2765968	integral membrane protein%2C TerC family
NPGAP_07105	474	54625	9677.87	67649	12011.2	61831	10483.3	9126	1027.06	6278	890.74	6809	1122.5	38389.5	-3.42807	0.184512	-18.5791	4.74e-77	1.94e-74	Down	Spr	tig00001	1456129	1456602	NlpC/P60 family
NPGAP_02945	1395	276	16.62	352	21.24	327	18.84	3798	145.24	3099	149.4	3198	179.14	1637.91	2.96821	0.160802	18.4587	4.44e-76	1.59e-73	Ups	ProP	tig00001	583699	585093	Sugar (and other) transporter
NPGAP_03770	639	20029	2632.24	27003	3556.43	18475	2323.55	3249	271.23	2743	288.69	1536	187.83	13562.6	-3.53019	0.194745	-18.1272	1.94e-73	6.18e-71	Down	Ccc1	tig00001	752044	752682	VIT family
NPGAP_14815	396	753	159.69	851	180.86	1221	247.79	12384	1668.24	11486	1950.67	9824	1938.54	5376.06	3.1265	0.181691	17.2078	2.32e-66	6.65e-64	Ups	--	tig00002	61100	61495	MULTISPECIES: hypothetical protein
NPGAP_04745	870	185	17.86	365	35.31	256	23.65	5349	327.98	3102	239.79	4289	385.23	1983.49	3.53473	0.213132	16.5847	8.99e-62	2.34e-59	Ups	--	tig00001	949573	950442	Iron permease FTR1 family
NPGAP_02495	1491	30847	1737.41	35298	1992.39	31623	1704.49	6477	231.73	4341	195.8	5014	262.78	21041.8	-3.0111	0.182952	-16.4584	7.3e-61	1.74e-58	Down	SrmB	tig00001	490084	491574	DEAD/DEAH box helicase
NPGAP_04635	1035	7003	568.21	5551	451.37	7919	614.89	1253	64.58	1014	65.89	959	72.4	4433.62	-3.06348	0.189966	-16.1264	1.66e-58	3.67e-56	Down	LeuB	tig00001	933462	934496	Isocitrate/isopropylmalate dehydrogenase
NPGAP_11500	387	7434	1613.16	9225	2006.13	5652	1173.71	1170	161.27	1104	191.85	1078	217.66	4769.99	-3.09672	0.196995	-15.7198	1.11e-55	2.26e-53	Down	--	tig00001	2409490	2409876	sulfate permease
NPGAP_12120	501	4392	736.19	4281	719.13	4495	721.04	1290	137.35	1081	145.11	854	133.2	2999.69	-2.45228	0.156073	-15.7124	1.24e-55	2.38e-53	Down	--	tig00001	2522839	2523339	Acetyltransferase (GNAT) family
NPGAP_10940	1179	16275	1159.24	15363	1096.64	14814	1009.78	3709	167.82	2811	160.35	2772	183.72	10321.2	-2.7286	0.173982	-15.6833	1.97e-55	3.53e-53	Down	BcsL	tig00001	2283924	2285102	Acetyltransferase (GNAT) domain
NPGAP_04750	1188	223	15.76	416	29.47	438	29.63	10749	482.66	5028	284.64	10814	711.3	4098.82	4.15473	0.266819	15.5713	1.14e-54	1.92e-52	Ups	--	tig00001	950439	951626	Imelysin
NPGAP_07870	990	1465	124.27	1611	136.95	2326	188.82	19623	1057.36	19444	1320.87	15867	1252.39	8926.74	2.89761	0.186142	15.5667	1.23e-54	1.95e-52	Ups	DppC	tig00001	1631432	1632421	Binding-protein-dependent transport system inner membrane component
NPGAP_13120	1041	239	19.28	475	38.4	353	27.25	10725	549.59	4657	300.86	10025	752.51	3902.07	4.09918	0.263588	15.5514	1.56e-54	2.35e-52	Ups	FepB	tig00001	2721528	2722568	Periplasmic binding protein
NPGAP_11540	891	5605	528.28	6360	600.73	3734	336.79	786	47.06	728	54.95	695	60.95	3348.51	-3.19589	0.207333	-15.4143	1.31e-53	1.88e-51	Down	--	tig00001	2415829	2416719	Recombinase zinc beta ribbon domain
NPGAP_06410	1464	18259	1047.38	20822	1196.97	18239	1001.22	5678	206.89	4075	187.2	3938	210.19	12958.1	-2.47567	0.160807	-15.3953	1.76e-53	2.4e-51	Down	engA	tig00001	1320816	1322279	small GTP-binding protein domain
NPGAP_02780	627	8964	1200.61	10060	1350.31	8990	1152.29	2776	236.18	2067	221.71	2096	261.22	6376.87	-2.41693	0.158451	-15.2535	1.56e-52	2.03e-50	Down	AcrR	tig00001	552129	552755	Bacterial regulatory proteins%2C tetR family
NPGAP_09315	1167	27064	1947.55	31394	2264.01	25945	1786.7	6297	287.84	6265	361.04	5298	354.75	18783.2	-2.6269	0.172831	-15.1992	3.58e-52	4.46e-50	Down	prfB	tig00001	1934626	1935792	peptide chain release factor 2
NPGAP_00785	1536	524	28.65	836	45.81	1160	60.69	11362	394.6	9596	420.15	7851	399.41	4573.45	3.06201	0.201699	15.1811	4.72e-52	5.64e-50	Ups	GadA	tig00001	150260	151795	Pyridoxal-dependent decarboxylase conserved domain
NPGAP_13500	534	6993	1099.74	12407	1955.37	8130	1223.54	1790	178.81	1770	222.92	1557	227.84	5936.22	-2.78084	0.183541	-15.1511	7.45e-52	8.54e-50	Down	--	tig00001	2797935	2798468	hypothetical protein
NPGAP_11495	1359	29843	1844.12	28445	1761.53	23988	1418.54	5455	214.12	5188	256.74	4355	250.41	18102.3	-2.85161	0.188683	-15.1132	1.33e-51	1.46e-49	Down	--	tig00001	2408002	2409360	AAA ATPase domain
NPGAP_10750	522	2096	337.2	2468	397.9	2239	344.71	424	43.33	351	45.22	452	67.66	1484.23	-2.82523	0.188373	-14.998	7.57e-51	8.03e-49	Down	MarR	tig00001	2243940	2244461	MarR family
NPGAP_02130	1119	407	30.54	580	43.62	564	40.51	4999	238.31	3182	191.24	3150	219.97	1895.92	2.41823	0.162298	14.9	3.3e-50	3.37e-48	Ups	--	tig00001	414383	415501	ABC transporter periplasmic binding protein%2C thiB subfamily
NPGAP_10755	405	1024	212.33	1099	228.37	991	196.65	247	32.53	175	29.06	212	40.9	691.236	-2.68331	0.181085	-14.818	1.12e-49	1.11e-47	Down	--	tig00001	2244464	2244868	YjbR
NPGAP_12265	1341	9336	584.65	6932	435.04	8905	533.67	1849	73.55	1344	67.4	1321	76.98	5551.13	-2.89055	0.195444	-14.7897	1.71e-49	1.63e-47	Down	--	tig00001	2552920	2554260	Major Facilitator Superfamily
NPGAP_00950	1419	10031	593.65	12148	720.49	10052	569.3	962	36.16	1029	48.77	1502	82.71	6702.98	-3.48276	0.23981	-14.523	8.66e-48	8e-46	Down	--	tig00001	179266	180684	hypothetical protein
NPGAP_03160	2052	648	26.52	800	32.81	1134	44.41	10253	266.54	6751	221.26	7257	276.35	3947.98	2.77644	0.192251	14.4418	2.83e-47	2.53e-45	Ups	CaiA	tig00001	635196	637247	Acyl-CoA dehydrogenase%2C C-terminal domain
NPGAP_01550	234	133	47.73	224	80.56	237	81.4	1868	425.85	1639	471.06	1140	380.69	767.99	2.51782	0.175773	14.3243	1.54e-46	1.34e-44	Ups	--	tig00001	293261	293494	nuclear transport factor 2 family protein
NPGAP_09805	1338	287	18.01	434	27.3	448	26.91	3307	131.85	2396	120.43	2017	117.8	1310.43	2.27562	0.15934	14.2816	2.85e-46	2.4e-44	Ups	--	tig00001	2042443	2043780	WXG100 protein secretion system (Wss)%2C protein YukD
NPGAP_00750	1119	42045	3155.37	39217	2949.49	30423	2184.94	8445	402.59	5981	359.46	5291	369.48	24482.4	-2.91643	0.204399	-14.2684	3.45e-46	2.82e-44	Down	--	tig00001	143768	144886	GAF domain
NPGAP_13335	1548	2458	133.35	2699	146.74	2239	116.24	820	28.26	506	21.98	516	26.05	1684.35	-2.4255	0.171543	-14.1393	2.17e-45	1.73e-43	Down	YedY	tig00001	2763345	2764892	Oxidoreductase molybdopterin binding domain
NPGAP_10745	717	4886	572.27	6612	776.1	5476	613.78	1352	100.59	1106	103.74	1327	144.62	3788.63	-2.52407	0.179787	-14.0392	8.97e-45	6.95e-43	Down	AcrR	tig00001	2243147	2243863	Bacterial regulatory proteins%2C tetR family
NPGAP_00820	519	874	141.42	1120	181.62	1354	209.66	8338	857.01	7595	984.17	5753	866.18	3722.31	2.25346	0.160726	14.0205	1.17e-44	8.8e-43	Ups	--	tig00001	157367	157885	hypothetical protein
NPGAP_04265	2142	105067	4119.21	89747	3526.17	77698	2915.13	15295	380.91	12413	389.73	11913	434.59	58777.8	-3.16437	0.22624	-13.9868	1.88e-44	1.38e-42	Down	rho	tig00001	857194	859335	transcription termination factor Rho
NPGAP_06115	1494	845	47.5	886	49.91	1643	88.38	14350	512.38	14404	648.4	9945	520.16	6150.89	3.04245	0.218709	13.911	5.43e-44	3.89e-42	Ups	AdhE	tig00001	1264228	1265721	Aldehyde dehydrogenase family
NPGAP_03205	426	3087	608.55	4115	812.95	2802	528.6	1144	143.25	817	128.98	654	119.96	2279.78	-2.35481	0.169747	-13.8725	9.3e-44	6.5e-42	Down	MaoC	tig00001	643083	643508	MaoC like domain
NPGAP_08460	798	13428	1413.11	10003	1054.95	10683	1075.87	1778	118.86	1242	104.67	1773	173.61	7371.09	-3.19004	0.230175	-13.8592	1.12e-43	7.63e-42	Down	recO	tig00001	1758486	1759283	DNA repair protein RecO
NPGAP_05670	1089	17844	1376.04	23458	1812.87	20092	1482.73	7781	381.15	5275	325.77	4840	347.29	14246.1	-2.19327	0.158299	-13.8552	1.18e-43	7.89e-42	Down	IspA	tig00001	1168298	1169386	Polyprenyl synthetase
NPGAP_03630	210	856	342.31	1007	403.56	854	326.82	227	57.66	208	66.61	217	80.75	616.121	-2.43786	0.175986	-13.8526	1.23e-43	7.99e-42	Down	--	tig00001	725711	725920	site-specific DNA-methyltransferase%2C partial
NPGAP_09785	381	411	90.59	536	118.4	675	142.38	4104	574.61	3751	662.11	3098	635.39	1875.59	2.32044	0.167788	13.8296	1.69e-43	1.08e-41	Ups	--	tig00001	2040741	2041121	hypothetical protein
NPGAP_02330	1506	358	19.96	525	29.34	673	35.91	5115	181.18	3664	163.62	3513	182.28	2042.2	2.53675	0.1835	13.8243	1.82e-43	1.13e-41	Ups	LysP	tig00001	456175	457680	Amino acid permease
NPGAP_02055	480	171	29.92	261	45.76	231	38.68	1576	175.15	1695	237.49	1479	240.77	814.777	2.42435	0.176146	13.7632	4.24e-43	2.58e-41	Ups	--	tig00001	399955	400434	Lamin Tail Domain
NPGAP_00795	618	264	35.87	343	46.71	329	42.78	2013	173.76	1640	178.47	1475	186.5	910.88	2.01941	0.148076	13.6376	2.39e-42	1.43e-40	Ups	--	tig00001	152967	153584	Thioesterase superfamily
NPGAP_02965	2316	4890	177.31	4874	177.11	4339	150.56	1625	37.43	1139	33.07	1096	36.98	3273.99	-2.29051	0.168098	-13.6261	2.8e-42	1.64e-40	Down	--	tig00001	588668	590983	Helicase conserved C-terminal domain
NPGAP_14790	210	897	358.71	951	381.12	1259	481.81	11687	2968.76	6597	2112.7	7333	2728.62	4213.57	2.56924	0.189397	13.5654	6.43e-42	3.68e-40	Ups	--	tig00002	58298	58507	hypothetical protein
NPGAP_14200	327	202	51.88	295	75.92	462	113.54	6357	1037.04	3023	621.73	3202	765.16	1929.9	3.20273	0.237161	13.5045	1.47e-41	8.27e-40	Ups	trxA	tig00001	2937968	2938294	thioredoxin
NPGAP_02595	1209	1627	113.01	2356	164	1557	103.5	284	12.53	429	23.86	294	19	1201.9	-2.80544	0.208354	-13.4648	2.52e-41	1.39e-39	Down	--	tig00001	508515	509723	hypothetical protein
NPGAP_13015	894	2690	252.69	2221	209.08	1933	173.77	639	38.13	467	35.13	394	34.44	1547.42	-2.61968	0.194872	-13.443	3.38e-41	1.83e-39	Down	--	tig00001	2696682	2697575	Alpha/beta hydrolase family
NPGAP_10935	1404	13153	786.73	10725	642.88	11510	658.83	3389	128.76	2277	109.07	2338	130.12	8026.88	-2.56318	0.190847	-13.4306	4e-41	2.12e-39	Down	WcaJ	tig00001	2282272	2283675	exopolysaccharide biosynthesis polyprenyl glycosylphosphotransferase
NPGAP_00050	759	493	54.55	762	84.49	923	97.73	6338	445.45	9262	820.68	6338	652.52	3600.19	2.90272	0.216237	13.4238	4.39e-41	2.29e-39	Ups	FabG	tig00001	9480	10238	Enoyl-(Acyl carrier protein) reductase
NPGAP_02805	1473	16160	921.31	19850	1134.12	15161	827.17	5089	184.3	3893	177.74	4172	221.32	11702.8	-2.34729	0.174908	-13.4202	4.61e-41	2.36e-39	Down	CzcO	tig00001	556972	558444	Flavin-binding monooxygenase-like
NPGAP_06485	474	8496	1505.23	9622	1708.4	9723	1648.5	3443	387.48	3293	467.22	2592	427.3	6674.75	-1.98524	0.148181	-13.3974	6.26e-41	3.15e-39	Down	--	tig00001	1332433	1332906	Bifunctional nuclease
NPGAP_12865	1680	781	39.04	974	48.79	998	47.74	5834	185.25	4662	186.63	3633	168.98	2522.08	1.91098	0.142726	13.3891	7e-41	3.46e-39	Ups	--	tig00001	2669752	2671431	FAD binding domain
NPGAP_01450	600	1542	215.82	1454	203.95	1611	215.78	447	39.74	368	41.25	389	50.66	1064.11	-2.33152	0.174338	-13.3736	8.63e-41	4.19e-39	Down	AcrR	tig00001	272529	273128	Bacterial regulatory proteins%2C tetR family
NPGAP_14810	423	1211	240.42	1195	237.76	1705	323.93	11174	1409.16	14307	2274.67	10811	1997.13	6058.91	2.69796	0.20209	13.3503	1.18e-40	5.64e-39	Ups	--	tig00002	60546	60968	hypothetical protein
NPGAP_01510	654	226	29.02	259	33.33	238	29.25	1692	138.01	1301	133.79	1089	130.12	716.698	2.04273	0.153043	13.3474	1.23e-40	5.76e-39	Ups	--	tig00001	283712	284365	hypothetical protein
NPGAP_06225	435	9297	1794.82	11872	2296.88	10624	1962.76	4492	550.86	3044	470.61	2911	522.92	7553.26	-2.02073	0.151932	-13.3002	2.31e-40	1.07e-38	Down	--	tig00001	1282892	1283326	MoaE protein
NPGAP_13645	1326	622	39.39	890	56.49	1317	79.82	9552	384.28	10274	521.08	6609	389.47	4296.74	2.76825	0.209034	13.243	4.95e-40	2.25e-38	Ups	--	tig00001	2827655	2828980	hypothetical protein
NPGAP_06110	1743	1243	59.89	1137	54.9	2241	103.33	18250	558.54	20042	773.31	13779	617.73	8334.49	3.01399	0.227794	13.2312	5.79e-40	2.59e-38	Ups	betA	tig00001	1262342	1264084	choline dehydrogenase
NPGAP_00830	204	4326	1780.83	5322	2195.57	3875	1526.55	1060	277.18	1164	383.74	1045	400.28	3069.12	-2.41807	0.183585	-13.1714	1.28e-39	5.65e-38	Down	--	tig00001	159223	159426	hypothetical protein
NPGAP_03780	1923	96093	4196.42	96310	4214.98	95381	3986.12	21839	605.82	15890	555.72	17619	715.95	63489.1	-2.75814	0.209732	-13.1508	1.68e-39	7.31e-38	Down	typA	tig00001	753009	754931	small GTP-binding protein domain
NPGAP_02980	462	1341	243.75	1923	350.3	1538	267.54	557	64.31	400	58.23	450	76.11	1116	-2.15563	0.165843	-12.998	1.26e-38	5.37e-37	Down	--	tig00001	593913	594374	flavodoxin
NPGAP_11285	663	165	20.9	317	40.24	271	32.85	2105	169.37	1511	153.27	1362	160.53	846.424	2.28689	0.176259	12.9746	1.7e-38	7.18e-37	Ups	phoU	tig00001	2358914	2359576	phosphate transport system regulatory protein PhoU
NPGAP_10710	1050	393	31.43	654	52.42	518	39.65	145	7.37	139	8.9	98	7.29	350.168	-2.41659	0.188281	-12.835	1.04e-37	4.33e-36	Down	MhpC	tig00001	2236347	2237396	alpha/beta hydrolase fold
NPGAP_02590	1026	455	37.24	562	46.1	675	52.87	3797	197.42	2926	191.79	2537	193.22	1636.93	2.00802	0.15658	12.8243	1.2e-37	4.91e-36	Ups	ZntA	tig00001	506697	507722	HAD ATPase%2C P-type%2C family IC
NPGAP_03130	1155	1316	95.68	1485	108.21	2193	152.59	13762	635.61	12455	725.22	9006	609.3	5947.33	2.35973	0.184141	12.8148	1.35e-37	5.47e-36	Ups	CaiA	tig00001	630336	631490	Acyl-CoA dehydrogenase%2C C-terminal domain
NPGAP_12060	915	15688	1439.84	15728	1446.62	17325	1521.67	6610	385.36	4427	325.39	3913	334.17	11495.3	-2.13629	0.167001	-12.792	1.82e-37	7.23e-36	Down	--	tig00001	2510293	2511207	hypothetical protein
NPGAP_00045	987	1668	141.92	2076	177.02	1621	131.99	742	40.1	551	37.54	514	40.69	1284.67	-1.98196	0.15505	-12.7828	2.05e-37	8.03e-36	Down	Tra5	tig00001	8482	9468	Integrase core domain
NPGAP_03585	2010	6063	253.31	6541	273.87	6505	260.09	52117	1383.17	43470	1454.47	28000	1088.54	20983.2	2.21192	0.173216	12.7697	2.42e-37	9.37e-36	Ups	OafA	tig00001	715550	717559	Acyltransferase family
NPGAP_06280	624	8106	1090.91	5321	717.65	6181	796.05	1674	143.11	1347	145.18	1079	135.12	4433.53	-2.68622	0.210756	-12.7456	3.3e-37	1.26e-35	Down	PgsA	tig00001	1293443	1294066	CDP-alcohol phosphatidyltransferase
NPGAP_01865	1209	7145	496.3	10375	722.21	8035	534.11	3765	166.12	2785	154.92	2336	150.98	6115.82	-1.93729	0.152012	-12.7443	3.35e-37	1.26e-35	Down	AraJ	tig00001	356806	358014	Major Facilitator Superfamily
NPGAP_08425	1209	4014	278.82	6519	453.79	5273	350.51	2107	92.97	1730	96.23	1508	97.47	3753.15	-1.95604	0.154425	-12.6666	9.05e-37	3.37e-35	Down	DusA	tig00001	1752708	1753916	putative TIM-barrel protein%2C nifR3 family
NPGAP_02340	918	764	69.89	1107	101.49	683	59.79	246	14.3	238	17.44	148	12.6	575.907	-2.41439	0.191273	-12.6227	1.58e-36	5.81e-35	Down	--	tig00001	458041	458958	N-terminal domain of galactosyltransferase
NPGAP_12185	546	13032	2004.4	13765	2121.71	12665	1864.15	4926	481.28	4684	576.95	3605	515.93	9489.83	-1.99249	0.158175	-12.5967	2.2e-36	7.98e-35	Down	--	tig00001	2535552	2536097	Putative stress-induced transcription regulator
NPGAP_05730	276	786	239.16	700	213.45	610	177.62	170	32.86	144	35.09	151	42.75	474.778	-2.56346	0.203561	-12.5931	2.31e-36	8.25e-35	Down	--	tig00001	1181830	1182105	hypothetical protein
NPGAP_11485	1380	6665	405.59	4873	297.18	4304	250.65	799	30.89	1084	52.83	806	45.64	3501.56	-2.93178	0.234323	-12.5117	6.44e-36	2.28e-34	Down	--	tig00001	2405385	2406764	Peptidase family M1 domain
NPGAP_01030	2262	738	27.4	978	36.39	1868	66.37	15524	366.1	12088	359.4	12384	427.81	6423.66	3.01751	0.241241	12.5083	6.73e-36	2.35e-34	Ups	CstA	tig00001	194660	196921	Carbon starvation protein CstA
NPGAP_14405	83	550	556.48	417	422.83	420	406.67	106	68.13	88	71.3	64	60.25	307.632	-2.83872	0.227173	-12.4958	7.87e-36	2.72e-34	Down				K14228	-
NPGAP_07945	645	3093	402.7	2941	383.74	2834	353.11	1045	86.43	711	74.13	786	95.22	2079.85	-2.21332	0.177144	-12.4945	8e-36	2.73e-34	Down	MutT	tig00001	1648334	1648978	NUDIX domain
NPGAP_14820	423	503	99.86	815	162.15	817	155.22	4549	573.68	4299	683.5	4106	758.51	2279.03	2.19114	0.175717	12.4697	1.09e-35	3.68e-34	Ups	PinE	tig00002	61616	62038	Resolvase%2C N terminal domain
NPGAP_09300	1236	11979	813.9	11049	752.33	10000	650.2	3184	137.42	2684	146.04	2808	177.52	7661.42	-2.32262	0.187177	-12.4087	2.34e-35	7.81e-34	Down	NlpD	tig00001	1931680	1932915	Peptidase family M23
NPGAP_02585	396	216	45.81	261	55.47	335	67.99	1969	265.24	1485	252.2	1225	241.73	815.829	2.07224	0.167105	12.4009	2.59e-35	8.51e-34	Ups	--	tig00001	505839	506234	heavy metal translocating P-type ATPase
NPGAP_02940	1632	5790	297.94	5977	308.22	6134	302.06	2644	86.42	2210	91.07	1847	88.44	4401.66	-1.83883	0.149353	-12.3119	7.81e-35	2.54e-33	Down	SSL2	tig00001	581810	583441	Type III restriction enzyme%2C res subunit
NPGAP_02960	480	843	147.49	855	149.91	736	123.23	304	33.79	227	31.8	209	34.02	575.478	-2.13593	0.174005	-12.2751	1.23e-34	3.97e-33	Down	MutT	tig00001	588192	588671	NUDIX domain
NPGAP_01575	228	925	340.7	1068	394.22	1252	441.3	9078	2123.96	8308	2450.6	4356	1492.91	3648.85	2.25823	0.185209	12.1929	3.39e-34	1.08e-32	Ups	--	tig00001	298114	298341	hypothetical protein
NPGAP_03525	969	382	33.11	598	51.94	917	76.05	5832	321.06	5913	410.39	4523	364.74	2688.92	2.65703	0.218078	12.1838	3.79e-34	1.18e-32	Ups	UgpA	tig00001	701565	702533	Binding-protein-dependent transport system inner membrane component
NPGAP_14775	348	6420	1549.25	9203	2225.63	11540	2664.99	98265	15063	64792	12521.4	54079	12143.1	35560.8	2.52324	0.207101	12.1837	3.8e-34	1.18e-32	Ups	--	tig00002	56931	57278	hypothetical protein
NPGAP_12670	1629	253	13.04	396	20.46	507	25.01	3921	128.4	2452	101.23	3408	163.48	1633.14	2.64856	0.217776	12.1618	4.96e-34	1.53e-32	Ups	CaiA	tig00001	2632091	2633719	Acyl-CoA dehydrogenase%2C C-terminal domain
NPGAP_03990	1626	214082	11056.7	181259	9381.71	175147	8656.66	28048	920.18	15625	646.26	24161	1161.11	120834	-3.40001	0.27999	-12.1433	6.22e-34	1.9e-32	Down	SrmB	tig00001	794201	795826	DEAD/DEAH box helicase
NPGAP_09110	435	14004	2703.52	22174	4290	19754	3649.51	7085	868.85	6478	1001.53	5404	970.75	13303.3	-1.94477	0.161563	-12.0373	2.26e-33	6.83e-32	Down	--	tig00001	1892407	1892841	Uncharacterized ACR%2C COG1399
NPGAP_01115	1209	201	13.96	314	21.86	358	23.8	2138	94.34	1526	84.89	1411	91.2	884.625	2.09903	0.174419	12.0344	2.34e-33	6.99e-32	Ups	NatB	tig00001	210284	211492	ABC-2 family transporter protein
NPGAP_09955	1119	7494	562.41	8154	613.26	8720	626.26	3932	187.45	2993	179.88	2614	182.54	6032.8	-1.77562	0.148064	-11.9922	3.9e-33	1.15e-31	Down	pyrD	tig00001	2077385	2078503	dihydroorotate dehydrogenase (fumarate)
NPGAP_00460	1116	325	24.46	446	33.63	379	27.29	2198	105.06	1658	99.91	1576	110.35	993.73	1.80621	0.150656	11.9889	4.06e-33	1.19e-31	Ups	--	tig00001	85190	86305	Pyridoxal-phosphate dependent enzyme
NPGAP_03215	1065	7887	621.91	6757	533.96	6814	514.19	2641	132.28	2100	132.61	1884	138.23	5115.31	-2.1187	0.176884	-11.9779	4.64e-33	1.34e-31	Down	add	tig00001	644630	645694	adenosine deaminase
NPGAP_03200	423	5856	1162.59	8312	1653.74	5544	1053.3	2662	335.71	1637	260.27	1196	220.94	4517.63	-2.27547	0.190821	-11.9246	8.81e-33	2.52e-31	Down	--	tig00001	642664	643086	N-terminal half of MaoC dehydratase
NPGAP_00245	1011	826	68.61	1384	115.21	1860	147.85	12793	675.01	10078	670.4	7562	584.48	5052.01	2.44522	0.205188	11.917	9.65e-33	2.74e-31	Ups	--	tig00001	45933	46943	hypothetical protein
NPGAP_14125	219	8872	3402.08	12836	4932.74	8698	3191.86	4284	1043.51	3373	1035.82	2429	866.69	7207.56	-2.01022	0.16888	-11.9032	1.14e-32	3.2e-31	Down	--	tig00001	2922373	2922591	Biotin-requiring enzyme
NPGAP_07360	2112	725	28.83	1393	55.51	1190	45.28	14979	378.34	6977	222.17	13730	507.99	5811.15	2.99059	0.251313	11.8999	1.19e-32	3.27e-31	Ups	ChlI	tig00001	1513765	1515876	Magnesium chelatase%2C subunit ChlI
NPGAP_02075	1575	898	47.88	1466	78.34	2168	110.62	14347	485.93	11841	505.61	11039	547.68	6187.35	2.59778	0.218303	11.8999	1.19e-32	3.27e-31	Ups	PotE	tig00001	402536	404110	Amino acid permease
NPGAP_03520	1305	850	54.7	1145	73.84	1866	114.91	10982	448.91	11760	606.05	8801	526.99	5260.44	2.58539	0.217397	11.8925	1.29e-32	3.53e-31	Ups	--	tig00001	700264	701568	Bacterial extracellular solute-binding protein
NPGAP_10395	1122	17754	1328.83	26801	2010.3	22275	1595.49	10080	479.25	7142	428.09	6333	441.06	16011.9	-1.91167	0.161445	-11.841	2.4e-32	6.48e-31	Down	--	tig00001	2165163	2166284	IMP dehydrogenase family protein
NPGAP_12570	471	137	24.43	133	23.76	155	26.45	1226	138.85	751	107.23	832	138.03	480.938	2.2567	0.190737	11.8314	2.68e-32	7.19e-31	Ups	--	tig00001	2612071	2612541	hypothetical protein
NPGAP_06955	1254	1442	96.57	1882	126.31	2874	184.19	17500	744.44	13629	730.93	13448	837.99	7563.17	2.40428	0.203797	11.7974	4.02e-32	1.07e-30	Ups	HflC	tig00001	1424319	1425572	SPFH domain / Band 7 family
NPGAP_02475	540	4030	626.73	4502	701.64	4247	632.06	1915	189.18	1327	165.27	830	120.11	3017.27	-2.10013	0.178395	-11.7724	5.42e-32	1.42e-30	Down	--	tig00001	487317	487856	hypothetical protein
NPGAP_04725	1596	1123	59.09	1898	100.08	2263	113.95	14733	492.44	10182	429.05	10669	522.36	6073.45	2.31739	0.196958	11.7659	5.85e-32	1.52e-30	Ups	yihY	tig00001	946762	948357	YihY family inner membrane protein
NPGAP_10135	813	8883	917.56	9113	943.35	8513	841.51	4154	272.56	2736	226.33	2452	235.67	6427.94	-1.94028	0.165183	-11.7462	7.38e-32	1.91e-30	Down	rfbD	tig00001	2111915	2112727	dTDP-4-dehydrorhamnose reductase
NPGAP_00305	960	9514	832.26	6797	595.87	8744	731.99	2930	162.81	1992	139.55	1712	139.35	5826.55	-2.35592	0.200655	-11.7411	7.84e-32	2.01e-30	Down	--	tig00001	56309	57268	Putative sugar-binding domain
NPGAP_09790	309	788	214.16	894	243.49	1498	389.6	8082	1395.25	8796	1914.42	7435	1880.2	4128.11	2.49712	0.213257	11.7095	1.14e-31	2.89e-30	Ups	--	tig00001	2041206	2041514	hypothetical protein
NPGAP_00160	1317	2233	142.39	2648	169.21	2384	145.48	1247	50.51	823	42.03	767	45.51	1792.82	-1.78287	0.153002	-11.6526	2.23e-31	5.6e-30	Down	glsA	tig00001	28921	30237	glutaminase A
NPGAP_13560	471	141	25.14	204	36.45	171	29.18	1147	129.91	1011	144.36	1216	201.74	592.464	2.2975	0.19783	11.6135	3.52e-31	8.77e-30	Ups	Wzb	tig00001	2811209	2811679	Low molecular weight phosphotyrosine protein phosphatase
NPGAP_09360	792	12040	1276.64	11679	1241.03	11191	1135.56	4466	300.81	4093	347.56	3551	350.35	8488.35	-1.93735	0.167138	-11.5914	4.56e-31	1.13e-29	Down	--	tig00001	1943970	1944761	hypothetical protein
NPGAP_08510	1065	11505	907.2	11875	938.4	12656	955.03	5657	283.35	3951	249.5	3789	278.01	8838.54	-1.84997	0.160144	-11.5519	7.22e-31	1.77e-29	Down	PhoH	tig00001	1766833	1767897	PhoH-like protein
NPGAP_11220	1071	1986	155.72	3674	288.7	2520	189.09	18402	916.57	15753	989.2	17154	1251.57	8991.03	2.24186	0.194329	11.5364	8.65e-31	2.1e-29	Ups	MalK	tig00001	2346498	2347568	ABC transporter
NPGAP_04990	1107	3036	230.31	3468	263.65	3040	220.7	1443	69.54	1379	83.78	1011	71.36	2378.88	-1.73358	0.150596	-11.5114	1.16e-30	2.78e-29	Down	--	tig00001	1007361	1008467	Virulence factor BrkB
NPGAP_02450	2316	752	27.27	1047	38.05	1151	39.94	6200	142.81	4511	130.99	3608	121.73	2574.12	1.82851	0.15893	11.5051	1.24e-30	2.97e-29	Ups	ZntA	tig00001	481863	484178	HAD ATPase%2C P-type%2C family IC
NPGAP_06610	396	2184	463.15	2235	474.99	1855	376.46	636	85.67	756	128.39	540	106.56	1490.5	-2.098	0.182666	-11.4854	1.56e-30	3.7e-29	Down	--	tig00001	1361546	1361941	hypothetical protein
NPGAP_09260	669	5483	688.27	4196	527.85	4418	530.72	1663	132.6	1079	108.47	1126	131.52	3302.92	-2.29177	0.199876	-11.466	1.96e-30	4.59e-29	Down	--	tig00001	1920554	1921222	Uncharacterized ACR%2C COG1678
NPGAP_10625	1224	2033	139.48	2800	192.52	4675	306.95	37431	1631.33	22754	1250.22	26005	1660.18	14062	2.71257	0.236827	11.4538	2.25e-30	5.24e-29	Ups	PaaJ	tig00001	2218433	2219656	acetyl-CoA C-acyltransferase
NPGAP_00990	819	412	42.25	428	43.98	316	31.01	84	5.47	63	5.17	83	7.92	257.058	-2.69009	0.235242	-11.4354	2.78e-30	6.43e-29	Down	LdcB	tig00001	186922	187740	D-alanyl-D-alanine carboxypeptidase
NPGAP_02240	2289	307	11.26	562	20.66	473	16.61	2634	61.38	2148	63.11	1825	62.3	1192.7	1.87451	0.165163	11.3495	7.46e-30	1.71e-28	Ups	UshA	tig00001	438738	441026	Calcineurin-like phosphoesterase
NPGAP_06705	852	473	46.62	932	92.06	687	64.8	196	12.27	204	16.1	169	15.5	475.112	-2.23257	0.197133	-11.3252	9.85e-30	2.24e-28	Down	--	tig00001	1373806	1374657	BAAT / Acyl-CoA thioester hydrolase C terminal
NPGAP_06105	2037	2230	91.93	1706	70.48	2794	110.23	18907	495.13	18492	610.52	11332	434.71	8178.69	2.36036	0.208733	11.308	1.2e-29	2.7e-28	Ups	BetT	tig00001	1260309	1262345	transporter%2C betaine/carnitine/choline transporter (BCCT) family
NPGAP_09205	780	7370	793.49	8369	902.99	9536	982.52	3905	267.07	3068	264.53	2940	294.53	6258.77	-1.75581	0.15529	-11.3066	1.22e-29	2.71e-28	Down	IclR	tig00001	1910099	1910878	Bacterial transcriptional regulator
NPGAP_13530	1083	2468	191.37	2895	224.97	2724	202.14	1417	69.8	1209	75.08	978	70.57	2062.73	-1.58502	0.140188	-11.3064	1.22e-29	2.71e-28	Down	YdiL	tig00001	2803815	2804897	CAAX protease self-immunity
NPGAP_06285	957	8356	733.25	5056	444.63	6706	563.14	2078	115.83	1464	102.88	1282	104.68	4640.18	-2.4944	0.221041	-11.2848	1.56e-29	3.44e-28	Down	--	tig00001	1294066	1295022	Bacterial lipid A biosynthesis acyltransferase
NPGAP_09050	729	4167	480.02	7017	810.08	5141	566.75	2542	186.01	1635	150.83	1480	158.64	3881.86	-1.93574	0.171687	-11.2748	1.75e-29	3.8e-28	Down	MhpC	tig00001	1876896	1877624	Alpha/beta hydrolase family
NPGAP_12425	1947	4902	211.43	5219	225.59	9082	374.87	84372	2311.66	44979	1553.65	54126	2172.3	29617.2	2.76173	0.244949	11.2747	1.75e-29	3.8e-28	Ups	acs	tig00001	2584962	2586908	acetate--CoA ligase
NPGAP_06130	1626	1539	79.48	1365	70.65	2473	122.23	15611	512.16	11489	475.2	11214	538.92	6498	2.36406	0.210334	11.2396	2.61e-29	5.61e-28	Ups	CaiC	tig00001	1268062	1269687	AMP-binding enzyme
NPGAP_04820	405	3053	633.05	5671	1178.44	4361	865.36	1728	227.6	1416	235.14	1310	252.75	3100.95	-1.92987	0.172327	-11.1988	4.13e-29	8.83e-28	Down	--	tig00001	966240	966644	Bacterial-like globin
NPGAP_04835	2571	1632	53.31	2667	87.3	3010	94.09	18779	389.64	12259	320.67	14557	442.44	7918.04	2.21304	0.197923	11.1813	5.03e-29	1.07e-27	Ups	pepN	tig00001	969951	972521	aminopeptidase N
NPGAP_06380	903	1789	166.38	1414	131.78	1450	129.05	544	32.14	293	21.82	371	32.1	1079.42	-2.36393	0.211607	-11.1713	5.63e-29	1.19e-27	Down	ScpA	tig00001	1315736	1316638	Segregation and condensation protein ScpA
NPGAP_12480	330	265	67.44	389	99.21	383	93.27	2494	403.16	1470	299.58	1447	342.64	956.916	1.92808	0.172834	11.1557	6.72e-29	1.4e-27	Ups	--	tig00001	2596466	2596795	Transcription factor WhiB
NPGAP_11045	705	1707	203.33	3574	426.65	2944	335.6	18501	1399.9	15466	1475.36	15104	1674.11	8600.3	2.16541	0.194464	11.1353	8.45e-29	1.75e-27	Ups	OmpR	tig00001	2304534	2305238	Response regulator receiver domain
NPGAP_14600	138	1241	755.2	1012	617.17	880	512.47	237	91.61	319	155.46	148	83.8	711.477	-2.5656	0.230781	-11.117	1.04e-28	2.14e-27	Down	--	tig00002	28921	29058	hypothetical protein
NPGAP_08620	666	4108	517.99	3003	379.48	3475	419.32	1349	108.05	700	70.69	654	76.73	2444.1	-2.42074	0.217842	-11.1124	1.09e-28	2.24e-27	Down	PhoE	tig00001	1787355	1788020	Histidine phosphatase superfamily (branch 1)
NPGAP_01410	453	163	30.22	265	49.23	243	43.11	1454	171.22	1029	152.77	847	146.11	595.151	1.86265	0.168286	11.0684	1.79e-28	3.63e-27	Ups	--	tig00001	265556	266008	Acetyltransferase (GNAT) family
NPGAP_09165	1092	831	63.91	1493	115.06	1215	89.42	509	24.86	442	27.22	331	23.69	848.598	-1.85763	0.167895	-11.0642	1.87e-28	3.77e-27	Down	MetC	tig00001	1903452	1904543	Cys/Met metabolism PLP-dependent enzyme
NPGAP_11660	2955	879	24.98	1074	30.59	1275	34.68	5997	108.26	4531	103.12	3957	104.64	2670.02	1.72239	0.155724	11.0606	1.95e-28	3.9e-27	Ups	--	tig00001	2436335	2439289	hypothetical protein
NPGAP_02775	234	456	163.65	454	163.28	652	223.92	3993	910.28	3182	914.52	1994	665.87	1578.21	2.06621	0.186935	11.0531	2.12e-28	4.21e-27	Ups	--	tig00001	550838	551071	hypothetical protein
NPGAP_14655	309	434	117.95	495	134.82	538	139.92	2559	441.78	1950	424.41	1658	419.28	1154.55	1.62387	0.146996	11.0471	2.27e-28	4.48e-27	Ups	--	tig00002	35684	35992	hypothetical protein
NPGAP_03225	252	2160	719.81	2855	953.47	2357	751.67	1344	284.51	1107	295.43	838	259.85	1872.13	-1.58603	0.143746	-11.0335	2.63e-28	5.17e-27	Down	secE	tig00001	645954	646205	preprotein translocase%2C SecE subunit
NPGAP_04105	1080	6368	495.16	9162	713.95	5948	442.6	3311	163.54	2102	130.89	1852	134	5111.45	-1.98309	0.179844	-11.0268	2.84e-28	5.53e-27	Down	--	tig00001	821989	823068	hypothetical protein
NPGAP_06765	549	18131	2773.42	16931	2595.45	17923	2623.65	7832	761.01	6184	757.54	5533	787.53	13033.7	-1.86048	0.168732	-11.0262	2.86e-28	5.53e-27	Down	--	tig00001	1383136	1383684	FxsA cytoplasmic membrane protein
NPGAP_08565	822	6135	626.77	5165	528.81	5517	539.39	2209	143.36	1733	141.79	1707	162.27	4078.4	-1.98974	0.180676	-11.0127	3.32e-28	6.38e-27	Down	trmB	tig00001	1777103	1777924	tRNA (guanine-N(7)-)-methyltransferase
NPGAP_07805	756	762	84.64	683	76.03	706	75.05	311	21.94	227	20.19	152	15.71	513.037	-2.08548	0.189453	-11.0079	3.5e-28	6.69e-27	Down	--	tig00001	1616343	1617098	Methyltransferase domain
NPGAP_06385	630	8241	1098.52	6174	824.76	7276	928.15	2606	220.66	1671	178.38	1878	232.94	5111.36	-2.23561	0.203129	-11.0059	3.58e-28	6.79e-27	Down	scpB	tig00001	1316631	1317260	segregation and condensation protein B
NPGAP_00770	141	2541	1513.39	2047	1221.8	1990	1134.23	787	297.75	672	320.52	614	340.28	1580.5	-2.0828	0.189406	-10.9965	3.97e-28	7.49e-27	Down	--	tig00001	148855	148995	Protein of unknown function DUF86
NPGAP_13935	312	1326	356.91	1656	446.69	1670	430.16	9759	1668.56	5971	1287.07	6387	1599.64	4021.96	1.80068	0.164415	10.952	6.5e-28	1.22e-26	Ups	--	tig00001	2881996	2882307	antibiotic biosynthesis monooxygenase
NPGAP_04140	834	3568	359.27	2710	273.47	2860	275.59	1151	73.62	772	62.25	798	74.77	2172.63	-2.17382	0.199025	-10.9223	9.02e-28	1.68e-26	Down	PgpB	tig00001	831053	831886	PAP2 superfamily
NPGAP_02600	1227	3729	255.22	6367	436.71	3673	240.57	1549	67.34	1567	85.89	1194	76.04	3223.09	-2.05104	0.188923	-10.8565	1.86e-27	3.43e-26	Down	--	tig00001	509954	511180	Bacterial TniB protein
NPGAP_14415	945	1769	157.2	1524	135.72	1429	121.53	338	19.08	535	38.07	279	23.07	1084.08	-2.42782	0.2239	-10.8433	2.15e-27	3.94e-26	Down	--	tig00001	2981118	2982062	hypothetical protein
NPGAP_09565	879	1761	168.24	1804	172.72	1634	149.39	917	55.65	648	49.58	503	44.72	1293.03	-1.77293	0.163858	-10.8199	2.77e-27	5.06e-26	Down	--	tig00001	1990598	1991476	hypothetical protein
NPGAP_04665	774	842	91.36	1168	127	826	85.76	445	30.67	326	28.33	308	31.09	694.471	-1.79978	0.166746	-10.7935	3.69e-27	6.7e-26	Down	ElaC	tig00001	939329	940102	Beta-lactamase superfamily domain
NPGAP_06040	2115	2068	82.11	1772	70.51	2336	88.76	13034	328.74	10376	329.94	8239	304.4	5671.4	1.8843	0.174611	10.7914	3.78e-27	6.81e-26	Ups	CaiD	tig00001	1245877	1247991	Enoyl-CoA hydratase/isomerase
NPGAP_13090	717	3343	391.55	3434	403.07	3125	350.27	1760	130.94	1229	115.28	1001	109.09	2470.78	-1.75229	0.162555	-10.7797	4.29e-27	7.69e-26	Down	Sfp	tig00001	2716691	2717407	4'-phosphopantetheinyl transferase superfamily
NPGAP_09270	354	736	174.6	866	205.88	780	177.08	309	46.56	352	66.87	220	48.56	582.309	-1.84315	0.171022	-10.7773	4.41e-27	7.84e-26	Down	--	tig00001	1924310	1924663	hypothetical protein
NPGAP_08625	372	1198	270.45	1167	264.02	1035	223.6	549	78.73	341	61.65	257	53.98	816.902	-2.01904	0.187474	-10.7698	4.78e-27	8.46e-26	Down	rsfS	tig00001	1788020	1788391	ribosome silencing factor
NPGAP_01715	2082	3819	154.04	5289	213.79	8153	314.71	44516	1140.58	45418	1467.09	32924	1235.7	20821.3	2.38213	0.221471	10.756	5.56e-27	9.76e-26	Ups	KatE	tig00001	322463	324544	Catalase
NPGAP_11010	759	513	56.76	854	94.69	1039	110.01	5947	417.97	3968	351.59	3926	404.19	2415.89	2.08391	0.194061	10.7385	6.72e-27	1.17e-25	Ups	--	tig00001	2296492	2297250	Domain of unknown function (DUF305)
NPGAP_07755	990	2801	237.6	1905	161.94	2402	194.99	867	46.72	623	42.32	602	47.52	1689.81	-2.19154	0.204795	-10.7011	1.01e-26	1.75e-25	Down	--	tig00001	1603950	1604939	Dihydroorotate dehydrogenase
NPGAP_02865	660	1027	130.68	1098	140.01	1068	130.05	561	45.34	422	43	386	45.7	809.072	-1.64379	0.153722	-10.6932	1.1e-26	1.89e-25	Down	CitB	tig00001	567273	567932	Response regulator receiver domain
NPGAP_09980	870	1786	172.4	2138	206.82	3070	283.59	15720	963.88	15477	1196.4	9293	834.68	7039.98	2.07006	0.194049	10.6677	1.44e-26	2.47e-25	Ups	sdhC	tig00001	2083829	2084698	succinate dehydrogenase (or fumarate reductase) cytochrome b subunit%2C b558 family
NPGAP_12035	252	1755	584.85	2411	805.19	2164	690.12	1189	251.69	984	262.61	827	256.44	1632.33	-1.48728	0.139685	-10.6474	1.79e-26	3.06e-25	Down	--	tig00001	2506746	2506997	Glutaredoxin-like domain (DUF836)
NPGAP_12760	1545	1347	73.22	2300	125.29	2532	131.71	12709	438.81	9848	428.68	9074	458.93	5673.74	1.92978	0.181424	10.6369	2.01e-26	3.4e-25	Ups	YjgR	tig00001	2651431	2652975	Bacterial protein of unknown function (DUF853)
NPGAP_01355	366	62	14.23	112	25.75	115	25.25	665	96.92	570	104.74	474	101.2	297.984	2.12501	0.199903	10.6302	2.16e-26	3.63e-25	Ups	--	tig00001	253920	254285	hypothetical protein
NPGAP_01295	2463	854	29.12	1119	38.24	1652	53.9	8976	194.41	6122	167.16	6726	213.39	3809.97	2.1492	0.202544	10.6111	2.65e-26	4.44e-25	Ups	YdfJ	tig00001	237735	240197	MMPL family
NPGAP_05165	864	14500	1409.36	14057	1369.25	14834	1379.79	7439	459.3	5273	410.44	4678	423.08	10836.3	-1.75185	0.165224	-10.6029	2.89e-26	4.81e-25	Down	dapF	tig00001	1047169	1048032	diaminopimelate epimerase
NPGAP_14290	597	7575	1065.55	7471	1053.19	6743	907.71	3272	292.37	3097	348.88	2330	304.97	5452.77	-1.74722	0.164916	-10.5946	3.16e-26	5.23e-25	Down	--	tig00001	2955864	2956460	hypothetical protein
NPGAP_03330	657	1749	223.56	1992	255.17	2427	296.87	12448	1010.71	8194	838.77	8195	974.69	5267.82	1.77436	0.167561	10.5894	3.34e-26	5.5e-25	Ups	rplD	tig00001	674793	675449	50S ribosomal protein uL4
NPGAP_07525	495	175	29.69	244	41.48	326	52.93	2027	218.44	1221	165.89	1090	172.07	747.629	2.07212	0.195797	10.583	3.57e-26	5.85e-25	Ups	PaaI	tig00001	1559124	1559618	uncharacterized domain 1
NPGAP_03595	969	3643	315.72	4246	368.77	3563	295.5	2174	119.68	1602	111.19	1293	104.27	2912.48	-1.60871	0.152158	-10.5727	3.99e-26	6.49e-25	Down	--	tig00001	718832	719800	Domain of unknown function (DUF389)
NPGAP_00860	909	259	23.93	487	45.09	583	51.54	2789	163.67	2893	214.04	2217	190.58	1383.14	2.14945	0.203396	10.5678	4.2e-26	6.8e-25	Ups	--	tig00001	162669	163577	TIGR04222 domain
NPGAP_05720	606	3610	500.27	2609	362.33	3080	408.46	1161	102.2	559	62.04	696	89.75	2157.94	-2.37413	0.224671	-10.5671	4.23e-26	6.8e-25	Down	--	tig00001	1180608	1181213	SatD family (SatD)
NPGAP_10130	1008	26740	2227.76	33974	2836.54	30655	2444.04	13713	725.71	13292	886.83	10300	798.47	22793.5	-1.69446	0.160362	-10.5665	4.26e-26	6.8e-25	Down	rfbB	tig00001	2110878	2111885	dTDP-glucose 4%2C6-dehydratase
NPGAP_01935	642	2149	281.1	2040	267.42	2101	263	1111	92.31	748	78.36	668	81.31	1572.23	-1.75371	0.165973	-10.5662	4.27e-26	6.8e-25	Down	RpoE	tig00001	372553	373194	RNA polymerase sigma factor%2C sigma-70 family
NPGAP_05125	234	789	283.16	1084	389.87	786	269.94	426	97.11	374	107.49	252	84.15	655.545	-1.75585	0.166194	-10.5651	4.33e-26	6.85e-25	Down	--	tig00001	1038936	1039169	Protein of unknown function (DUF3046)
NPGAP_01610	912	1503	138.4	2078	191.76	1743	153.59	1000	58.49	614	45.28	592	50.72	1324.56	-1.69178	0.160145	-10.564	4.37e-26	6.89e-25	Down	Aes	tig00001	302842	303753	Serine aminopeptidase%2C S33
NPGAP_12565	474	144	25.51	178	31.6	240	40.69	1188	133.7	894	126.84	786	129.58	513.798	1.90264	0.180395	10.5471	5.24e-26	8.2e-25	Ups	--	tig00001	2611595	2612068	hypothetical protein
NPGAP_12435	405	1311	271.84	2209	459.03	2315	459.37	11922	1570.31	9038	1500.82	7136	1376.83	5059.59	1.82663	0.173558	10.5246	6.66e-26	1.04e-24	Ups	--	tig00001	2588590	2588994	Putative Actinobacterial Holin-X%2C holin superfamily III
NPGAP_10945	912	20748	1910.5	22333	2060.89	18650	1643.43	7500	438.69	7844	578.43	6560	562.07	15060	-1.88901	0.179576	-10.5193	7.04e-26	1.09e-24	Down	--	tig00001	2285099	2286010	hypothetical protein
NPGAP_06580	1134	1013	75.02	1420	105.38	1289	91.35	658	30.95	514	30.48	490	33.76	945.68	-1.56424	0.148792	-10.513	7.53e-26	1.16e-24	Down	TrmA	tig00001	1354908	1356041	tRNA (Uracil-5-)-methyltransferase
NPGAP_02420	396	148	31.39	303	64.39	359	72.86	1928	259.72	1572	266.97	1464	288.89	862.232	2.1899	0.208559	10.5001	8.63e-26	1.32e-24	Ups	--	tig00001	476388	476783	DoxX
NPGAP_12840	633	1102	146.2	1127	149.84	1461	185.49	548	46.18	500	53.12	415	51.23	918.069	-1.74241	0.16632	-10.4762	1.11e-25	1.69e-24	Down	CitB	tig00001	2666921	2667553	Response regulator receiver domain
NPGAP_10480	1536	5488	300.05	4541	248.81	4748	248.42	2212	76.82	1440	63.05	1451	73.82	3598.75	-1.96593	0.187742	-10.4714	1.17e-25	1.77e-24	Down	McrA	tig00001	2183025	2184560	HNH endonuclease
NPGAP_11670	861	1261	122.99	1930	188.65	1740	162.41	899	55.7	699	54.6	612	55.54	1248.69	-1.56142	0.149202	-10.4652	1.25e-25	1.88e-24	Down	--	tig00001	2439894	2440754	hypothetical protein
NPGAP_06375	918	10377	949.28	9824	900.63	9261	810.74	4434	257.66	3479	254.87	3393	288.82	7323.81	-1.79732	0.171945	-10.4529	1.42e-25	2.13e-24	Down	BcsQ	tig00001	1314807	1315724	AAA domain
NPGAP_13675	951	165	14.57	322	28.5	389	32.87	1859	104.28	1859	131.46	1648	135.41	939.989	2.2007	0.210928	10.4334	1.75e-25	2.6e-24	Ups	--	tig00001	2833147	2834097	Amidohydrolase
NPGAP_07355	1329	266	16.81	442	27.99	389	23.52	2683	107.69	1482	75	1518	89.25	1004.06	1.91765	0.183949	10.4249	1.91e-25	2.83e-24	Ups	cbiE	tig00001	1512272	1513600	precorrin-6y C5%2C15-methyltransferase (decarboxylating)%2C CbiE subunit
NPGAP_01120	1407	2185	130.41	3938	235.55	4202	240.01	24480	928.13	16828	804.36	14613	811.57	9817.97	1.99286	0.191241	10.4207	2e-25	2.95e-24	Ups	--	tig00001	211552	212958	hypothetical protein
NPGAP_11490	297	7386	2088.43	6629	1878.43	5674	1535.33	1989	357.25	2376	538.02	1809	475.95	4720.54	-2.06935	0.199161	-10.3903	2.74e-25	4.03e-24	Down	--	tig00001	2407346	2407642	hypothetical protein
NPGAP_05275	3855	34661	755.06	25021	546.24	29693	619.01	10810	149.59	6769	118.09	7266	147.28	20999.2	-2.2687	0.218681	-10.3745	3.24e-25	4.73e-24	Down	hrpA	tig00001	1080038	1083892	RNA helicase HrpA
NPGAP_01480	780	1043	112.29	1159	125.05	1216	125.29	5178	354.13	4459	384.46	3457	346.33	2514.53	1.49195	0.143879	10.3695	3.41e-25	4.96e-24	Ups	--	tig00001	276316	277095	Glyoxalase/Bleomycin resistance protein/Dioxygenase superfamily
NPGAP_14515	204	2146	883.42	2168	894.4	1918	755.59	1064	278.23	842	277.58	740	283.45	1580.4	-1.66104	0.160219	-10.3673	3.49e-25	5.05e-24	Down	PGRP	tig00002	14504	14707	Putative peptidoglycan binding domain
NPGAP_01905	726	141	16.31	292	33.85	302	33.43	1858	136.52	1610	149.14	968	104.19	757.95	2.1359	0.206039	10.3665	3.52e-25	5.07e-24	Ups	OmpR	tig00001	364854	365579	Response regulator receiver domain
NPGAP_13330	648	5099	660.81	5164	670.68	5046	625.81	2691	221.53	2116	219.61	1923	231.89	3912.58	-1.60787	0.155145	-10.3636	3.63e-25	5.2e-24	Down	FAS1	tig00001	2762565	2763212	Fasciclin domain
NPGAP_04845	1104	16808	1278.54	19216	1464.86	17191	1251.41	9744	470.83	7335	446.83	6470	457.95	13558.8	-1.59904	0.154311	-10.3625	3.67e-25	5.24e-24	Down	--	tig00001	973337	974440	Stage II sporulation protein E (SpoIIE)
NPGAP_02135	1698	189	9.35	292	14.47	224	10.6	1888	59.31	979	38.78	1032	47.49	678.956	1.99921	0.193085	10.354	4.01e-25	5.69e-24	Ups	FbpB	tig00001	415498	417195	Binding-protein-dependent transport system inner membrane component
NPGAP_06890	720	8227	959.57	7382	862.87	7027	784.34	3768	279.17	2323	216.98	2035	220.86	5530.02	-1.92615	0.186198	-10.3446	4.43e-25	6.25e-24	Down	YcjU	tig00001	1411061	1411780	HAD hydrolase%2C family IA%2C variant 3
NPGAP_12575	1095	368	28.22	702	53.95	735	53.94	3309	161.2	3963	243.4	3085	220.15	1839.72	2.11287	0.204287	10.3427	4.52e-25	6.34e-24	Ups	--	tig00001	2612538	2613632	MULTISPECIES: hypothetical protein
NPGAP_10105	855	6053	594.53	4864	478.77	5188	487.64	2073	129.34	2038	160.31	1584	144.77	3952.92	-1.91987	0.18589	-10.328	5.27e-25	7.36e-24	Down	--	tig00001	2107261	2108115	Uncharacterised nucleotidyltransferase
NPGAP_08635	234	10362	3718.73	17159	6171.33	13704	4706.52	3254	741.81	4295	1234.4	3960	1322.39	9491.4	-2.16593	0.21021	-10.3036	6.79e-25	9.44e-24	Down	--	tig00001	1788997	1789230	hypothetical protein
NPGAP_01925	1509	4950	275.48	4332	241.6	5818	309.85	30080	1063.36	24317	1083.75	21571	1117.02	13752.2	1.86966	0.181554	10.2981	7.19e-25	9.95e-24	Ups	glpK	tig00001	369969	371477	glycerol kinase
NPGAP_03145	501	543	91.02	577	96.93	707	113.41	2973	316.55	2492	334.52	2394	373.39	1480.1	1.67202	0.162547	10.2864	8.12e-25	1.12e-23	Ups	--	tig00001	633909	634409	Protein of unknown function (DUF520)
NPGAP_12340	621	99	13.39	138	18.7	103	13.33	785	67.43	542	58.7	469	59.01	317.773	1.93947	0.18862	10.2824	8.46e-25	1.16e-23	Ups	--	tig00001	2567861	2568481	hypothetical protein
NPGAP_13435	1344	313	19.56	594	37.2	709	42.4	4183	166.03	2673	133.75	3112	180.93	1728.49	2.19416	0.214	10.2531	1.15e-24	1.56e-23	Ups	OpuBA	tig00001	2786426	2787769	ABC transporter
NPGAP_03180	867	538	52.11	525	50.96	898	83.24	6239	383.87	3283	254.66	3524	317.61	2204.35	2.24324	0.21881	10.252	1.16e-24	1.57e-23	Ups	MaoC	tig00001	640829	641695	MaoC like domain
NPGAP_06360	708	3066	363.67	5088	604.81	3791	430.32	1686	127.03	1643	156.07	1411	155.73	2942.37	-1.71022	0.166972	-10.2426	1.28e-24	1.73e-23	Down	GloB	tig00001	1311715	1312422	Metallo-beta-lactamase superfamily
NPGAP_09145	1689	1252	62.25	2586	128.86	3038	144.55	15791	498.74	14608	581.66	12387	573.08	7423.81	2.21501	0.217068	10.2042	1.9e-24	2.55e-23	Ups	--	tig00001	1898858	1900546	transporter%2C solute:sodium symporter (SSS) family
NPGAP_05830	138	938	570.81	990	603.75	900	524.12	329	127.18	410	199.81	198	112.12	677.296	-2.0113	0.197123	-10.2033	1.92e-24	2.57e-23	Down	--	tig00001	1200727	1200864	hypothetical protein
NPGAP_07860	1017	1586	130.96	1568	129.76	2376	187.76	11442	600.17	8593	568.24	7781	597.85	5013.63	1.87409	0.18373	10.2002	1.98e-24	2.64e-23	Ups	DppB	tig00001	1628490	1629506	Binding-protein-dependent transport system inner membrane component
NPGAP_01125	1449	342	19.82	673	39.09	883	48.97	4615	169.9	3838	178.13	3674	198.13	2097.13	2.25038	0.221018	10.1819	2.39e-24	3.17e-23	Ups	AtoE	tig00001	213085	214533	Short chain fatty acid transporter
NPGAP_08455	897	8063	754.87	5604	525.79	6248	559.78	2368	140.83	1645	123.33	1858	161.86	4747.55	-2.17572	0.214263	-10.1544	3.17e-24	4.18e-23	Down	uppS	tig00001	1757593	1758489	di-trans%2Cpoly-cis-decaprenylcistransferase
NPGAP_02230	861	173	16.87	443	43.3	368	34.35	2291	141.94	1839	143.64	1578	143.21	994.865	2.11143	0.207999	10.1511	3.28e-24	4.3e-23	Ups	YdfG	tig00001	436478	437338	short chain dehydrogenase
NPGAP_08570	1845	10682	486.21	9416	429.51	9053	394.33	4347	125.69	3820	139.24	3171	134.3	7280.93	-1.78642	0.176128	-10.1427	3.57e-24	4.67e-23	Down	lepA	tig00001	1777921	1779765	small GTP-binding protein domain
NPGAP_03280	1071	612	47.99	1281	100.66	1321	99.12	6718	334.61	5941	373.06	4854	354.15	3100.16	2.02383	0.199642	10.1373	3.77e-24	4.92e-23	Ups	WcaA	tig00001	662784	663854	Glycosyl transferase family 2
NPGAP_00230	2952	537	15.28	941	26.83	817	22.24	3919	70.82	3019	68.78	2743	72.61	1811.03	1.65393	0.16324	10.1319	3.99e-24	5.17e-23	Ups	--	tig00001	40652	43603	hypothetical protein
NPGAP_05615	1791	1012	47.45	1402	65.88	1508	67.67	7579	225.74	4805	180.43	5303	231.37	3263.1	1.7374	0.171693	10.1192	4.54e-24	5.86e-23	Ups	FAA1	tig00001	1156292	1158082	AMP-binding enzyme
NPGAP_10715	729	134	15.44	202	23.32	242	26.68	1096	80.2	889	82.01	769	82.43	501.514	1.81776	0.179685	10.1164	4.67e-24	6.01e-23	Ups	CitB	tig00001	2237544	2238272	Bacterial regulatory proteins%2C luxR family
NPGAP_13795	468	103	18.48	192	34.53	189	32.46	1144	130.4	724	104.04	859	143.43	481.162	2.06381	0.204231	10.1053	5.23e-24	6.69e-23	Ups	YciW	tig00001	2856818	2857285	alkylhydroperoxidase AhpD family core domain
NPGAP_07340	663	90	11.4	96	12.19	81	9.82	869	69.92	431	43.72	520	61.29	307.552	2.27604	0.225521	10.0924	5.97e-24	7.6e-23	Ups	CobH	tig00001	1509295	1509957	Precorrin-8X methylmutase
NPGAP_08505	507	2383	394.71	2183	362.37	2269	359.66	1123	118.16	794	105.32	822	126.69	1714.8	-1.73999	0.172452	-10.0897	6.14e-24	7.78e-23	Down	ybeY	tig00001	1766330	1766836	rRNA maturation RNase YbeY
NPGAP_04965	1188	820	57.96	1035	73.32	788	53.31	480	21.55	298	16.87	290	19.07	656.509	-1.72967	0.171947	-10.0593	8.36e-24	1.05e-22	Down	--	tig00001	1000435	1001622	Cobalt transport protein
NPGAP_06125	1584	830	44	811	43.09	1226	62.2	6185	208.29	4437	188.38	3667	180.9	2562.33	1.84742	0.183773	10.0527	8.94e-24	1.12e-22	Ups	--	tig00001	1266467	1268050	Carboxyl transferase domain
NPGAP_14765	456	9183	1691.17	5968	1101.46	7975	1405.51	2740	320.54	1570	231.55	1980	339.3	5432.04	-2.29279	0.228329	-10.0416	1e-23	1.25e-22	Down	--	tig00002	54993	55448	MULTISPECIES: hypothetical protein
NPGAP_02640	1014	1331	110.23	1824	151.39	2241	177.61	13824	727.26	15232	1010.25	6278	483.8	5940.87	2.22227	0.222189	10.0017	1.5e-23	1.87e-22	Ups	AdhP	tig00001	520458	521471	Zinc-binding dehydrogenase
NPGAP_01325	1323	708	44.94	811	51.59	927	56.31	5547	223.66	3125	158.85	2910	171.88	2084.03	1.76717	0.177119	9.97729	1.92e-23	2.38e-22	Ups	--	tig00001	247710	249032	Sodium/hydrogen exchanger family
NPGAP_07550	1458	132623	7638.85	97522	5629.22	108963	6006.06	37453	1370.32	28464	1312.95	20861	1118.04	78476.7	-2.39411	0.240097	-9.97145	2.03e-23	2.51e-22	Down	pyk	tig00001	1561940	1563397	pyruvate kinase
NPGAP_05305	1179	1111	79.13	1269	90.58	1000	68.16	450	20.36	526	30	298	19.75	830.809	-1.82247	0.183264	-9.9445	2.67e-23	3.28e-22	Down	metX	tig00001	1088002	1089180	homoserine O-acetyltransferase
NPGAP_06910	837	2113	212	1760	176.97	1818	174.56	869	55.38	777	62.43	610	56.95	1428.58	-1.76451	0.177582	-9.93632	2.89e-23	3.54e-22	Down	--	tig00001	1417890	1418726	conserved hypothetical protein
NPGAP_04170	654	7070	907.84	10562	1359.16	10080	1238.66	4189	341.68	4231	435.09	3505	418.78	6972.71	-1.59888	0.161078	-9.9261	3.21e-23	3.91e-22	Down	RpoE	tig00001	836701	837354	RNA polymerase sigma factor%2C sigma-70 family
NPGAP_09865	1347	747	46.57	1003	62.67	1359	81.08	6245	247.32	4660	232.66	3848	223.23	2672.76	1.79754	0.181164	9.92215	3.34e-23	4.05e-22	Ups	--	tig00001	2058522	2059868	Membrane domain of glycerophosphoryl diester phosphodiesterase
NPGAP_08790	927	102	9.24	154	13.98	178	15.43	1481	85.23	657	47.66	1339	112.87	587.289	2.55461	0.257657	9.91479	3.59e-23	4.34e-22	Ups	cysD	tig00001	1825862	1826788	sulfate adenylyltransferase%2C small subunit
NPGAP_03715	1338	807	50.65	800	50.32	1589	95.44	11406	454.75	5635	283.24	7530	439.76	4092.9	2.45521	0.248001	9.90002	4.16e-23	5.01e-22	Ups	AraJ	tig00001	740551	741888	Sugar (and other) transporter
NPGAP_10145	1224	3991	273.82	6712	461.5	8191	537.8	44354	1933.05	31313	1720.5	35305	2253.9	19502.3	2.12685	0.214872	9.89824	4.24e-23	5.08e-22	Ups	Icd	tig00001	2113805	2115028	isocitrate dehydrogenase%2C NADP-dependent
NPGAP_09235	1314	356	22.75	643	41.18	662	40.49	3088	125.36	2348	120.17	2069	123.04	1377.85	1.74771	0.176851	9.88238	4.96e-23	5.93e-22	Ups	pncB	tig00001	1914132	1915445	nicotinate phosphoribosyltransferase
NPGAP_01360	720	3093	360.76	3312	387.13	3030	338.2	1508	111.73	1483	138.52	1237	134.25	2424.89	-1.56507	0.158501	-9.87421	5.39e-23	6.4e-22	Down	--	tig00001	254300	255019	hypothetical protein
NPGAP_03800	2943	18778	535.83	15471	442.42	17449	476.48	8482	153.74	6319	144.4	4842	128.56	12809.9	-1.84125	0.186543	-9.87036	5.6e-23	6.63e-22	Down	GlpC	tig00001	758373	761315	FAD binding domain
NPGAP_13065	666	4665	588.23	5263	665.06	3527	425.6	1958	156.83	1812	182.98	1421	166.72	3334.24	-1.78633	0.181161	-9.86044	6.18e-23	7.28e-22	Down	CitB	tig00001	2710349	2711014	Response regulator receiver domain
NPGAP_08690	1056	1518	120.72	1698	135.32	1605	122.15	1013	51.17	750	47.76	628	46.47	1263.69	-1.44336	0.146566	-9.84788	7e-23	8.22e-22	Down	--	tig00001	1801812	1802867	hypothetical protein
NPGAP_07915	375	933	208.94	1024	229.81	1027	220.09	554	78.81	336	60.26	368	76.68	751.676	-1.66634	0.169239	-9.84606	7.13e-23	8.34e-22	Down	MnhG	tig00001	1641988	1642362	monovalent cation/proton antiporter%2C MnhG/PhaG subunit
NPGAP_02280	522	415	66.76	598	96.41	605	93.14	2855	291.76	2296	295.81	1514	226.64	1239.67	1.58693	0.161467	9.82825	8.51e-23	9.91e-22	Ups	--	tig00001	448205	448726	Protein of unknown function (DUF4240)
NPGAP_02200	1047	21911	1757.45	16951	1362.55	21969	1686.29	9404	479.13	6708	430.88	5677	423.69	14905.4	-1.91903	0.19563	-9.80949	1.02e-22	1.19e-21	Down	PfkA	tig00001	432945	433991	Phosphofructokinase
NPGAP_13690	384	502	109.78	768	168.32	696	145.66	354	49.18	294	51.49	219	44.56	495.097	-1.58971	0.162551	-9.77979	1.37e-22	1.59e-21	Down	--	tig00001	2835768	2836151	hypothetical protein
NPGAP_10700	1521	613	33.85	1021	56.49	1066	56.32	4601	161.37	3611	159.66	3162	162.45	2126.82	1.64853	0.168632	9.7759	1.43e-22	1.64e-21	Ups	glmU	tig00001	2234246	2235766	UDP-N-acetylglucosamine diphosphorylase/glucosamine-1-phosphate N-acetyltransferase
NPGAP_13955	1194	11518	810.1	16399	1155.89	18138	1220.82	87589	3913.25	69633	3922.12	65771	4304.38	40638.4	1.84393	0.188668	9.77345	1.46e-22	1.68e-21	Ups	Tdh	tig00001	2886243	2887436	Alcohol dehydrogenase GroES-like domain
NPGAP_06605	1053	4072	324.75	4246	339.36	3421	261.09	1356	68.69	1763	112.6	974	72.28	2850.5	-1.92947	0.198117	-9.73905	2.05e-22	2.35e-21	Down	--	tig00001	1360497	1361549	hypothetical protein
NPGAP_14025	1320	1479	94.09	1319	84.1	1305	79.45	402	16.25	562	28.63	400	23.68	994.438	-1.97715	0.20355	-9.71334	2.65e-22	3.01e-21	Down	NorM	tig00001	2901776	2903095	MATE efflux family protein
NPGAP_05930	507	378	62.61	467	77.52	456	72.28	1888	198.65	1465	194.33	1304	200.98	911.113	1.40284	0.144718	9.69366	3.21e-22	3.63e-21	Ups	dut	tig00001	1222599	1223105	dUTP diphosphatase
NPGAP_07730	1218	8213	566.27	9289	641.84	8269	545.6	4944	216.53	4253	234.83	3564	228.65	6771.54	-1.43224	0.147884	-9.68489	3.5e-22	3.94e-21	Down	metK	tig00001	1599537	1600754	methionine adenosyltransferase
NPGAP_10260	672	1564	195.45	2421	303.2	2297	274.7	10210	810.49	9764	977.17	6013	699.2	4851.46	1.6057	0.166151	9.66407	4.29e-22	4.81e-21	Ups	--	tig00001	2138343	2139014	Domain of unknown function (DUF4352)
NPGAP_05925	297	141	39.87	237	67.16	384	103.91	1726	310.01	1617	366.15	1531	402.81	848.152	2.2507	0.23301	9.65923	4.49e-22	5.03e-21	Ups	--	tig00001	1222299	1222595	Domain of unknown function (DUF4193)
NPGAP_13730	663	20561	2604.34	23568	2991.66	25957	3146.37	136540	10986	169379	17181.3	106625	12566.9	72543.5	2.10228	0.217876	9.64897	4.97e-22	5.54e-21	Ups	--	tig00001	2844763	2845425	Copper chaperone PCu(A)C
NPGAP_00010	2283	1489	54.77	2204	81.25	1850	65.12	7743	180.92	10062	296.41	7166	245.27	4667.8	1.75826	0.182314	9.64412	5.21e-22	5.78e-21	Ups	TesA	tig00001	1728	4010	Fibronectin type III domain
NPGAP_14075	1092	1398	107.51	1403	108.13	1565	115.18	15587	761.43	5794	356.83	12323	881.81	5686.05	2.46606	0.255949	9.63496	5.69e-22	6.3e-21	Ups	INO1	tig00001	2912800	2913891	inositol 1-phosphate synthase
NPGAP_12300	1788	1005	47.2	1249	58.79	2114	95.02	10928	326.04	7147	268.82	7695	336.3	4499.56	2.10832	0.218846	9.63381	5.76e-22	6.34e-21	Ups	Acs	tig00001	2559919	2561706	AMP-binding enzyme
NPGAP_09240	597	164	23.07	199	28.05	215	28.94	1822	162.8	767	86.4	909	118.98	595.932	2.10007	0.218159	9.62632	6.19e-22	6.8e-21	Ups	PncA	tig00001	1915442	1916038	Isochorismatase family
NPGAP_09795	336	1073	268.18	1323	331.38	2243	536.49	8737	1387.12	12466	2495.16	9856	2292.15	5430.69	2.31821	0.240931	9.62188	6.46e-22	7.07e-21	Ups	--	tig00001	2041540	2041875	hypothetical protein
NPGAP_08965	399	351	73.88	317	66.86	285	57.4	125	16.71	101	17.02	70	13.71	226.617	-2.11034	0.220322	-9.57842	9.85e-22	1.07e-20	Down	--	tig00001	1862744	1863142	TIGR00252 family protein
NPGAP_06740	825	194	19.75	260	26.52	313	30.49	1385	89.55	986	80.38	1110	105.14	646.107	1.7556	0.183487	9.56796	1.09e-21	1.18e-20	Ups	--	tig00001	1379256	1380080	Domain of Unknown Function (DUF1206)
NPGAP_07415	1056	780	62.03	865	68.94	1268	96.5	5264	265.92	4463	284.23	3356	248.34	2408.19	1.71404	0.179248	9.56243	1.15e-21	1.24e-20	Ups	--	tig00001	1526890	1527945	Protein of unknown function (DUF3068)
NPGAP_12175	564	619	92.17	835	124.6	769	109.58	349	33.01	381	45.43	265	36.72	565.925	-1.55923	0.163359	-9.5448	1.36e-21	1.47e-20	Down	--	tig00001	2533862	2534425	ATPase AAA
NPGAP_09580	483	1096	190.56	1356	236.27	1079	179.53	704	77.75	546	76.02	479	77.49	922.068	-1.44881	0.151835	-9.54196	1.4e-21	1.5e-20	Down	--	tig00001	1993553	1994035	hypothetical protein
NPGAP_07950	1641	16003	818.95	20344	1043.35	15971	782.15	8698	282.75	7457	305.61	7082	337.23	13352.5	-1.56745	0.164387	-9.53513	1.5e-21	1.6e-20	Down	pyrG	tig00001	1649077	1650717	CTP synthase
NPGAP_09475	630	1588	211.68	1911	255.28	1735	221.32	794	67.23	884	94.37	703	87.2	1346.48	-1.52998	0.161007	-9.50255	2.05e-21	2.18e-20	Down	AcrR	tig00001	1971745	1972374	Bacterial regulatory proteins%2C tetR family
NPGAP_11480	2061	568	23.14	872	35.61	825	32.17	4037	104.49	2542	82.95	2621	99.37	1731.86	1.58542	0.166858	9.50163	2.07e-21	2.19e-20	Ups	ZntA	tig00001	2403285	2405345	HAD ATPase%2C P-type%2C family IC
NPGAP_00910	537	121	18.92	165	25.86	166	24.84	809	80.36	601	75.27	672	97.79	385.993	1.77687	0.187043	9.4998	2.1e-21	2.22e-20	Ups	GloA	tig00001	172243	172779	Glyoxalase/Bleomycin resistance protein/Dioxygenase superfamily
NPGAP_01605	576	2289	333.73	4014	586.49	2795	389.97	1265	117.15	1318	153.89	1080	146.51	2245.99	-1.68329	0.17724	-9.49723	2.16e-21	2.27e-20	Down	dcd	tig00001	302263	302838	deoxycytidine triphosphate deaminase
NPGAP_10085	579	2265	328.52	1853	269.34	1813	251.64	833	76.75	859	99.78	606	81.79	1483.99	-1.79372	0.188884	-9.49641	2.17e-21	2.28e-20	Down	--	tig00001	2105609	2106187	hypothetical protein
NPGAP_02535	2094	1862	74.67	1651	66.35	3441	132.06	19008	484.23	12708	408.14	16218	605.2	8256.16	2.32414	0.24501	9.48589	2.4e-21	2.51e-20	Ups	--	tig00001	496668	498761	Neutral/alkaline non-lysosomal ceramidase%2C N-terminal
NPGAP_13440	642	202	26.42	400	52.44	353	44.19	1738	144.41	1306	136.81	1462	177.95	829.043	1.82977	0.193038	9.4788	2.57e-21	2.68e-20	Ups	OpuBB	tig00001	2787762	2788403	Binding-protein-dependent transport system inner membrane component
NPGAP_06045	1218	1354	93.36	1591	109.93	2265	149.45	8854	387.78	7438	410.69	6705	430.16	4284.93	1.70772	0.180173	9.4782	2.59e-21	2.69e-20	Ups	PaaJ	tig00001	1247991	1249208	acetyl-CoA C-acyltransferase
NPGAP_11035	1341	471	29.5	595	37.34	577	34.58	2355	93.68	1878	94.18	1981	115.43	1209.73	1.4994	0.158414	9.4651	2.93e-21	3.03e-20	Ups	AraJ	tig00001	2302088	2303428	Transmembrane secretion effector
NPGAP_10100	141	2196	1307.92	1997	1191.96	2167	1235.12	1074	406.33	1036	494.14	766	424.51	1641.29	-1.57055	0.166167	-9.45164	3.34e-21	3.44e-20	Down	--	tig00001	2106991	2107131	PqqD family protein
NPGAP_03960	1359	579	35.78	835	51.71	823	48.67	3565	139.94	2460	121.74	2555	146.91	1648.23	1.51158	0.159937	9.45107	3.35e-21	3.44e-20	Ups	YjjP	tig00001	786717	788075	Putative threonine/serine exporter
NPGAP_05085	1140	158	11.64	310	22.89	294	20.73	1338	62.61	1082	63.83	1008	69.09	633.472	1.75175	0.185424	9.44727	3.48e-21	3.56e-20	Ups	--	tig00001	1028074	1029213	Methylamine utilisation protein MauE
NPGAP_14265	1131	948	70.39	1524	113.4	1279	90.88	6319	298.04	4274	254.15	3875	267.73	2751.08	1.50914	0.160054	9.42897	4.14e-21	4.22e-20	Ups	dnaN	tig00001	2950851	2951981	DNA polymerase III%2C beta subunit
NPGAP_08210	873	5978	575.05	8074	778.35	7436	684.53	3670	224.26	3660	281.95	3077	275.42	5592.85	-1.43771	0.152485	-9.42857	4.16e-21	4.22e-20	Down	map	tig00001	1709879	1710751	methionine aminopeptidase%2C type I
NPGAP_05020	738	4386	499.09	2591	295.47	2618	285.09	1009	72.93	880	80.19	816	86.4	2289.16	-2.24184	0.238219	-9.41082	4.92e-21	4.98e-20	Down	--	tig00001	1012645	1013382	Haemolysin-III related
NPGAP_11920	885	348	33.02	740	70.37	852	77.37	3845	231.76	3634	276.15	2890	255.17	1845.83	1.99682	0.212674	9.38911	6.05e-21	6.1e-20	Ups	menA	tig00001	2485752	2486636	1%2C4-dihydroxy-2-naphthoate octaprenyltransferase
NPGAP_05315	1677	267591	13400	217417	10911	221212	10600.9	64998	2067.56	61390	2461.92	48644	2266.61	162640	-2.40037	0.255712	-9.38704	6.17e-21	6.2e-20	Down	rpoD	tig00001	1089852	1091528	RNA polymerase sigma factor RpoD
NPGAP_07335	1290	100	6.51	262	17.09	200	12.46	1060	43.83	1109	57.82	927	56.15	551.592	2.05436	0.219013	9.38007	6.59e-21	6.6e-20	Ups	--	tig00001	1508009	1509298	Nitrite/Sulfite reductase ferredoxin-like half domain
NPGAP_13885	1371	293	17.95	545	33.46	628	36.81	2862	111.36	2160	105.96	1887	107.55	1255.02	1.80479	0.192584	9.37145	7.15e-21	7.14e-20	Ups	AraJ	tig00001	2871514	2872884	Major Facilitator Superfamily
NPGAP_13140	1674	3004	150.7	3005	151.07	2571	123.43	1605	51.15	1136	45.64	1092	50.97	2203.54	-1.59004	0.169839	-9.36205	7.82e-21	7.78e-20	Down	MIS1	tig00001	2726461	2728134	Formate--tetrahydrofolate ligase
NPGAP_09845	1407	34432	2055.11	26256	1570.5	29931	1709.6	12800	485.3	9003	430.33	9441	524.33	22144.7	-1.95417	0.209339	-9.33497	1.01e-20	1e-19	Down	Lpd	tig00001	2053706	2055112	Pyridine nucleotide-disulphide oxidoreductase%2C dimerisation domain
NPGAP_14795	207	293	118.87	306	124.41	346	134.33	1570	404.6	1153	374.6	922	348.05	694.615	1.48583	0.159691	9.30442	1.35e-20	1.33e-19	Ups	--	tig00002	58680	58886	transcriptional regulator
NPGAP_10880	219	66	25.31	102	39.2	123	45.14	655	159.55	444	136.35	534	190.54	290.035	2.0529	0.220698	9.30182	1.38e-20	1.36e-19	Ups	--	tig00001	2269312	2269530	putative regulatory protein%2C FmdB family
NPGAP_08560	750	852	95.4	564	63.29	606	64.94	247	17.57	212	19.01	188	19.59	490.336	-2.06419	0.222163	-9.29133	1.52e-20	1.5e-19	Down	FabG	tig00001	1776352	1777101	Enoyl-(Acyl carrier protein) reductase
NPGAP_03210	1107	10422	790.62	11738	892.38	8902	646.26	6140	295.88	4313	262.02	3451	243.6	7930.51	-1.59858	0.172172	-9.28477	1.62e-20	1.58e-19	Down	--	tig00001	643520	644626	FAD binding domain
NPGAP_01920	726	718	83.05	1143	132.5	1844	204.12	7454	547.7	8107	750.99	7172	771.94	4000.91	2.19684	0.236615	9.28447	1.63e-20	1.58e-19	Ups	GlpF	tig00001	369182	369907	Major intrinsic protein
NPGAP_00480	1551	991	53.66	1535	83.29	1716	88.91	7252	249.42	5160	223.74	5304	267.22	3332.07	1.63787	0.176535	9.27788	1.73e-20	1.68e-19	Ups	ahpF	tig00001	88920	90470	alkyl hydroperoxide reductase subunit F
NPGAP_00205	276	381	115.93	581	177.16	825	240.22	3352	647.87	3095	754.16	2260	639.85	1574.23	1.84612	0.199062	9.2741	1.79e-20	1.73e-19	Ups	--	tig00001	36520	36795	Rho termination factor%2C N-terminal domain
NPGAP_14805	444	2202	416.49	1897	359.57	2549	461.38	11352	1363.9	8939	1353.99	7966	1401.97	5309.69	1.62765	0.175846	9.25609	2.12e-20	2.05e-19	Ups	PinE	tig00002	59880	60323	Resolvase%2C N terminal domain
NPGAP_10005	1116	337	25.36	543	40.95	494	35.57	2023	96.7	1638	98.71	1311	91.8	964.194	1.42458	0.153962	9.25278	2.19e-20	2.1e-19	Ups	RfaB	tig00001	2089095	2090210	Glycosyl transferases group 1
NPGAP_03985	1509	17017	947.02	12805	714.16	13467	717.22	6766	239.19	4516	201.27	4491	232.56	10700.1	-1.89045	0.204334	-9.25176	2.21e-20	2.12e-19	Down	PerM	tig00001	792556	794064	AI-2E family transporter
NPGAP_09265	2805	199645	5977.12	131399	3942.41	149176	4274	50331	957.18	29928	717.55	30806	858.19	110050	-2.52047	0.273615	-9.21175	3.21e-20	3.06e-19	Down	SrmB	tig00001	1921235	1924039	DEAD/DEAH box helicase
NPGAP_03195	171	153	75.14	307	151.09	238	111.85	1161	362.18	957	376.38	870	397.56	558.364	1.68048	0.182795	9.19324	3.81e-20	3.63e-19	Ups	rpmG	tig00001	642361	642531	ribosomal protein bL33
NPGAP_13180	1215	408	28.2	568	39.34	501	33.14	2278	100.02	1539	85.19	1577	101.42	1048.45	1.43504	0.156761	9.15428	5.47e-20	5.19e-19	Ups	--	tig00001	2734625	2735839	Histidine kinase
NPGAP_12250	1401	700	41.96	1179	70.82	1210	69.41	5738	218.48	3903	187.36	3209	178.98	2384.72	1.61008	0.175894	9.15367	5.5e-20	5.2e-19	Ups	dacB	tig00001	2549486	2550886	D-alanyl-D-alanine carboxypeptidase/D-alanyl-D-alanine-endopeptidase
NPGAP_07330	3654	1994	45.83	3029	69.76	2738	60.22	22894	334.23	9180	168.96	17612	376.64	8597.31	2.22662	0.24347	9.14536	5.94e-20	5.59e-19	Ups	cobN	tig00001	1504342	1507995	cobaltochelatase%2C CobN subunit
NPGAP_10250	387	2378	516.02	3009	654.36	2855	592.88	1593	219.58	1283	222.96	1293	261.08	2173.84	-1.3821	0.151128	-9.1452	5.95e-20	5.59e-19	Down	--	tig00001	2136366	2136752	hypothetical protein
NPGAP_08375	828	639	64.81	986	100.22	1338	129.87	5388	347.13	5106	414.73	3519	332.1	2546.16	1.80193	0.197311	9.13243	6.7e-20	6.27e-19	Ups	HisJ	tig00001	1743366	1744193	Bacterial extracellular solute-binding proteins%2C family 3
NPGAP_02635	1767	1752	83.27	2789	132.84	2857	129.94	14245	430.05	20681	787.13	8500	375.89	7533.33	2.09228	0.229235	9.12722	7.03e-20	6.56e-19	Ups	COG4716	tig00001	518619	520385	MCRA family
NPGAP_01465	582	10250	1479	8317	1202.67	11538	1593.22	4990	457.37	4125	476.66	3505	470.59	7633.76	-1.67863	0.18396	-9.12497	7.18e-20	6.67e-19	Down	--	tig00001	274596	275177	DivIVA domain
NPGAP_07630	528	1659	263.86	1208	192.55	1390	211.57	694	70.12	580	73.88	382	56.53	1064.59	-1.81305	0.198945	-9.11331	7.99e-20	7.41e-19	Down	--	tig00001	1579521	1580048	HNH endonuclease
NPGAP_11700	672	3999	499.75	5446	682.04	4665	557.89	2683	212.98	2606	260.8	2088	242.8	3746.58	-1.33637	0.147336	-9.07024	1.19e-19	1.1e-18	Down	purQ	tig00001	2446736	2447407	phosphoribosylformylglycinamidine synthase I
NPGAP_11530	147	158	90.26	174	99.62	137	74.9	50	18.14	30	13.73	27	14.35	105.309	-2.51094	0.277185	-9.05872	1.32e-19	1.22e-18	Down	--	tig00001	2414412	2414558	hypothetical protein
NPGAP_06545	1002	5972	500.52	7967	669.16	7278	583.73	3400	181.01	3939	264.38	2698	210.4	5484.71	-1.47589	0.163271	-9.03955	1.57e-19	1.44e-18	Down	LdcB	tig00001	1347014	1348015	D-alanyl-D-alanine carboxypeptidase
NPGAP_12355	2850	1725	50.83	2632	77.72	3252	91.7	15569	291.41	9500	224.18	10089	276.62	6416.11	1.76598	0.195423	9.0367	1.61e-19	1.48e-18	Ups	topA	tig00001	2569875	2572724	DNA topoisomerase I
NPGAP_14320	141	32	19.06	27	16.12	26	14.82	330	124.85	280	133.55	147	81.47	121.483	2.59857	0.287735	9.03114	1.7e-19	1.55e-18	Ups	--	tig00001	2963803	2963943	hypothetical protein
NPGAP_12950	732	3380	387.77	3210	369.06	3394	372.62	2114	154.06	1584	145.53	1233	131.62	2623.34	-1.46142	0.161935	-9.02474	1.8e-19	1.64e-18	Down	PAS	tig00001	2686933	2687664	PAS domain S-box protein
NPGAP_09465	975	1809	155.81	1945	167.89	2134	175.9	1300	71.13	948	65.39	851	68.2	1570.11	-1.35314	0.150266	-9.00497	2.16e-19	1.96e-18	Down	--	tig00001	1969582	1970556	Protein of unknown function (DUF808)
NPGAP_14120	1053	4919	392.3	6691	534.77	3716	283.61	2452	124.22	1780	113.68	1730	128.38	3781.27	-1.76294	0.195969	-8.996	2.34e-19	2.12e-18	Down	AraH	tig00001	2921199	2922251	Branched-chain amino acid transport system / permease component
NPGAP_03125	534	6498	1021.89	6124	965.15	6028	907.19	3689	368.52	2713	341.68	2526	369.63	4878.74	-1.49292	0.166001	-8.99345	2.4e-19	2.16e-18	Down	PncA	tig00001	629631	630164	Isochorismatase family
NPGAP_08065	813	5346	552.21	4313	446.47	4781	472.6	2458	161.28	1556	128.72	1753	168.49	3632.95	-1.74928	0.195031	-8.96924	2.99e-19	2.68e-18	Down	SpoU	tig00001	1678372	1679184	SpoU rRNA Methylase family
NPGAP_09830	900	1031	96.2	2202	205.91	2502	223.42	12714	753.58	8639	645.55	8818	765.61	5364.68	1.96573	0.219802	8.94319	3.78e-19	3.39e-18	Ups	ARA1	tig00001	2050228	2051127	Aldo/keto reductase family
NPGAP_13595	429	735	143.88	1653	324.28	1862	348.81	8755	1088.66	6899	1081.53	7603	1384.87	4154.35	2.04259	0.229104	8.91558	4.85e-19	4.33e-18	Ups	--	tig00001	2817912	2818340	hypothetical protein
NPGAP_10890	360	1012	236.07	1832	428.28	2523	563.23	12507	1853.29	8445	1577.64	7662	1663.11	5044.32	1.96625	0.220872	8.90224	5.47e-19	4.87e-18	Ups	MscL	tig00001	2270244	2270603	Large-conductance mechanosensitive channel%2C MscL
NPGAP_07560	4545	5636	104.14	6854	126.92	5853	103.49	3959	46.47	3510	51.94	2583	44.41	4938.7	-1.2923	0.145201	-8.90004	5.58e-19	4.95e-18	Down	GltB1	tig00001	1564992	1569536	Glutamine amidotransferases class-II
NPGAP_14170	2337	34714	1247.42	30902	1112.84	32372	1113.22	14561	332.37	8097	233.01	10947	366.03	23809.3	-1.94774	0.218913	-8.89734	5.72e-19	5.06e-18	Down	--	tig00001	2928666	2931002	hypothetical protein
NPGAP_13940	549	6234	953.59	8944	1371.08	7978	1167.86	36497	3546.31	25340	3104.16	27403	3900.38	17168.9	1.5202	0.170998	8.89018	6.1e-19	5.38e-18	Ups	ThiJ	tig00001	2882315	2882863	intracellular protease%2C PfpI family
NPGAP_11020	1137	252	18.61	466	34.49	389	27.5	1639	76.9	1406	83.16	1124	77.25	801.132	1.49042	0.167727	8.886	6.33e-19	5.57e-18	Ups	--	tig00001	2298207	2299343	putative phosphoserine aminotransferase
NPGAP_09840	606	3450	478.09	2587	359.27	3163	419.46	1563	137.59	790	87.67	946	121.98	2258.88	-1.91609	0.215699	-8.88317	6.5e-19	5.69e-18	Down	--	tig00001	2053094	2053699	Bacterial regulatory proteins%2C tetR family
NPGAP_09700	867	492	47.66	715	69.4	760	70.45	3400	209.2	2193	170.11	1898	171.06	1423.19	1.47765	0.166366	8.88196	6.57e-19	5.74e-18	Ups	BirA2	tig00001	2019582	2020448	biotin--[acetyl-CoA-carboxylase] ligase
NPGAP_01705	495	1407	238.7	2291	389.51	1892	307.17	8724	940.16	5945	807.71	5714	902.02	3946.05	1.43559	0.1618	8.87258	7.15e-19	6.22e-18	Ups	--	tig00001	320634	321128	Pyridoxamine 5'-phosphate oxidase like
NPGAP_06120	567	91	13.48	172	25.53	155	21.97	804	75.64	644	76.39	450	62.02	344.98	1.73283	0.195404	8.86792	7.45e-19	6.47e-18	Ups	AcrR	tig00001	1265796	1266362	Bacterial regulatory proteins%2C tetR family
NPGAP_03530	867	789	76.42	1132	109.88	1686	156.28	5930	364.86	6400	496.44	5376	484.53	3244.91	1.87764	0.212075	8.8537	8.47e-19	7.33e-18	Ups	UgpE	tig00001	702533	703399	Binding-protein-dependent transport system inner membrane component
NPGAP_09810	897	239	22.38	429	40.25	402	36.02	1584	94.2	1316	98.67	1136	98.96	777.022	1.49565	0.169743	8.81129	1.24e-18	1.07e-17	Ups	--	tig00001	2043801	2044697	hypothetical protein
NPGAP_11435	2721	14200	438.25	13742	425.03	13347	394.21	8021	157.25	5729	141.6	5692	163.46	10753	-1.51055	0.171449	-8.8105	1.25e-18	1.07e-17	Down	--	tig00001	2391086	2393806	DEAD/DEAH box helicase
NPGAP_13430	741	270	30.6	359	40.77	432	46.85	1974	142.11	1169	106.1	1305	137.62	832.315	1.62337	0.18439	8.80399	1.32e-18	1.13e-17	Ups	OpuBB	tig00001	2785689	2786429	Binding-protein-dependent transport system inner membrane component
NPGAP_12905	1497	591	33.15	959	53.91	1029	55.24	3740	133.27	3187	143.18	2640	137.8	1849.88	1.46867	0.167008	8.79402	1.44e-18	1.23e-17	Ups	SPS1	tig00001	2676043	2677539	Protein kinase domain
NPGAP_13680	1284	58	3.79	150	9.83	111	6.95	720	29.91	518	27.13	457	27.81	299.061	1.96887	0.223978	8.79044	1.49e-18	1.27e-17	Ups	YjjP	tig00001	2834208	2835491	Putative threonine/serine exporter
NPGAP_05265	1194	474	33.34	754	53.15	781	52.57	2755	123.09	2373	133.66	2074	135.73	1410.1	1.4248	0.162389	8.774	1.72e-18	1.47e-17	Ups	--	tig00001	1077552	1078745	Protein of unknown function (DUF445)
NPGAP_03925	495	3561	604.13	6542	1112.26	4847	786.93	2096	225.88	2253	306.1	1925	303.88	3725.21	-1.61248	0.184063	-8.76046	1.94e-18	1.65e-17	Down	TatA	tig00001	779376	779870	Sec-independent protein translocase protein TatA
NPGAP_01960	906	966	89.54	979	90.94	698	61.91	497	29.26	314	23.31	278	23.98	664.485	-1.7185	0.196468	-8.74699	2.19e-18	1.85e-17	Down	--	tig00001	378138	379043	Phosphotransferase enzyme family
NPGAP_00900	1071	37	2.9	62	4.87	32	2.4	286	14.25	325	20.41	285	20.79	155.283	2.32521	0.265975	8.74223	2.29e-18	1.93e-17	Ups	CaiD	tig00001	170054	171124	Enoyl-CoA hydratase/isomerase
NPGAP_02030	975	8226	708.52	9656	833.48	8632	711.5	6159	336.97	4858	335.09	3841	307.84	7184.33	-1.26642	0.145064	-8.73011	2.54e-18	2.14e-17	Down	selD	tig00001	394756	395730	selenide%2C water dikinase
NPGAP_12920	423	690	136.99	673	133.9	684	129.95	334	42.12	149	23.69	233	43.04	497.245	-1.92207	0.220366	-8.72214	2.73e-18	2.29e-17	Down	--	tig00001	2679307	2679729	RF-1 domain
NPGAP_05340	972	21725	1876.98	19448	1683.88	17807	1472.29	10591	581.25	7897	546.39	7337	589.84	15129.7	-1.62009	0.186139	-8.70365	3.21e-18	2.68e-17	Down	rsmH	tig00001	1097134	1098105	16S rRNA (cytosine(1402)-N(4))-methyltransferase
NPGAP_05050	483	370	64.33	588	102.45	495	82.36	199	21.98	233	32.44	170	27.5	361.887	-1.64784	0.189448	-8.69811	3.37e-18	2.81e-17	Down	FolA	tig00001	1018336	1018818	Dihydrofolate reductase
NPGAP_04135	750	2411	269.96	2377	266.73	2179	233.49	1436	102.14	1224	109.76	938	97.73	1856.79	-1.38755	0.159764	-8.685	3.79e-18	3.15e-17	Down	SuhB	tig00001	830165	830914	Inositol monophosphatase family
NPGAP_02150	1596	2009	105.71	1709	90.12	1704	85.8	1081	36.13	816	34.38	639	31.29	1411.51	-1.54319	0.177772	-8.68075	3.93e-18	3.26e-17	Down	AdhE	tig00001	419153	420748	Aldehyde dehydrogenase family
NPGAP_07265	672	549	68.61	786	98.44	920	110.02	4194	332.93	2444	244.59	2749	319.66	1757.54	1.61606	0.186238	8.67738	4.05e-18	3.34e-17	Ups	GloB	tig00001	1490969	1491640	Metallo-beta-lactamase superfamily
NPGAP_01595	2415	564	19.61	936	32.62	1096	36.47	4044	89.33	3393	94.49	2884	93.32	1960.75	1.568	0.180903	8.66763	4.41e-18	3.63e-17	Ups	CaiA	tig00001	299561	301975	Acyl-CoA dehydrogenase%2C C-terminal domain
NPGAP_02685	2640	5566	177.05	3599	114.73	8033	244.54	49368	997.55	33945	864.73	27711	820.22	18911.7	2.17158	0.250573	8.66644	4.46e-18	3.66e-17	Ups	clpB	tig00001	528575	531214	ATP-dependent chaperone protein ClpB
NPGAP_07075	342	3772	926.22	4454	1096.04	4196	986	2972	463.57	2239	440.29	1605	366.72	3334.54	-1.30718	0.150912	-8.66187	4.64e-18	3.8e-17	Down	--	tig00001	1450719	1451060	Protein of unknown function (DUF3099)
NPGAP_08890	1911	2137	93.91	2617	115.25	3110	130.79	12758	356.13	8499	299.1	7570	309.54	5558.22	1.42146	0.164278	8.65277	5.03e-18	4.1e-17	Ups	Acs	tig00001	1846343	1848253	AMP-binding enzyme
NPGAP_08805	1683	256	12.77	358	17.9	303	14.47	2096	66.44	987	39.44	1771	82.23	875.803	1.96739	0.227658	8.6419	5.53e-18	4.5e-17	Ups	CysI	tig00001	1828025	1829707	Nitrite and sulphite reductase 4Fe-4S domain
NPGAP_03825	783	55	5.9	164	17.63	155	15.91	873	59.48	654	56.17	616	61.48	374.516	2.08643	0.241442	8.64154	5.55e-18	4.5e-17	Ups	--	tig00001	764574	765356	LamB/YcsF family
NPGAP_07085	849	8784	868.86	9632	954.8	7964	753.86	5881	369.52	4119	326.28	3410	313.85	6965.18	-1.41607	0.163907	-8.63952	5.65e-18	4.57e-17	Down	--	tig00001	1451345	1452193	SURF1 family
NPGAP_05250	1197	6459	453.15	7353	516.98	6576	441.51	4406	196.36	3684	206.98	3218	210.07	5530.09	-1.26828	0.146989	-8.62839	6.22e-18	5.02e-17	Down	SerA	tig00001	1071919	1073115	D-isomer specific 2-hydroxyacid dehydrogenase%2C catalytic domain
NPGAP_07300	1062	79	6.25	187	14.82	165	12.49	802	40.28	657	41.61	583	42.9	371.841	1.821	0.211073	8.62732	6.28e-18	5.04e-17	Ups	AspB	tig00001	1497542	1498603	Aminotransferase class I and II
NPGAP_12725	741	945	107.1	1107	125.73	1035	112.25	734	52.84	526	47.74	450	47.45	833.068	-1.28282	0.148694	-8.62722	6.29e-18	5.04e-17	Down	GloB	tig00001	2643443	2644183	Metallo-beta-lactamase superfamily
NPGAP_03615	291	751	216.73	576	166.58	622	171.78	216	39.6	290	67.02	190	51.02	480.925	-1.88905	0.219085	-8.62244	6.55e-18	5.25e-17	Down	--	tig00001	723433	723723	DUF933 domain-containing protein
NPGAP_09600	495	3802	645.02	4843	823.4	3981	646.33	2330	251.1	2479	336.81	1747	275.78	3351.95	-1.353	0.157016	-8.61693	6.88e-18	5.49e-17	Down	pseH	tig00001	1997015	1997509	UDP-4-amino-4%2C6-dideoxy-N-acetyl-beta-L-altrosamine N-acetyltransferase
NPGAP_01885	1500	1882	105.36	3020	169.44	2214	118.62	10280	365.59	10907	489.02	6452	336.11	5258.65	1.51892	0.176285	8.61627	6.92e-18	5.51e-17	Ups	Cps2a	tig00001	360850	362349	cell envelope-related function transcriptional attenuator common domain
NPGAP_04970	1713	927	45.45	1086	53.36	870	40.82	553	17.22	532	20.89	403	18.38	766.034	-1.36966	0.159297	-8.59815	8.1e-18	6.41e-17	Down	EcfA2	tig00001	1001619	1003331	ABC transporter
NPGAP_11705	264	1944	618.39	2614	833.31	2144	652.66	1540	311.18	1096	279.2	1037	306.94	1800.05	-1.28346	0.149272	-8.59811	8.1e-18	6.41e-17	Down	purS	tig00001	2447404	2447667	phosphoribosylformylglycinamidine synthase%2C purS protein
NPGAP_09800	321	141	36.89	186	48.77	258	64.59	882	146.57	913	191.28	722	175.76	473.018	1.67816	0.195439	8.58659	8.96e-18	7.07e-17	Ups	--	tig00001	2042120	2042440	hypothetical protein
NPGAP_07540	465	421	76.03	430	77.82	411	71.03	226	25.93	134	19.38	156	26.22	316.792	-1.70495	0.198877	-8.57287	1.01e-17	7.94e-17	Down	--	tig00001	1561173	1561637	hypothetical protein
NPGAP_00680	660	467	59.42	848	108.13	588	71.6	243	19.64	254	25.88	245	29.01	466.988	-1.71069	0.199653	-8.56833	1.05e-17	8.24e-17	Down	--	tig00001	128953	129612	hypothetical protein
NPGAP_08810	996	9749	821.99	6390	539.94	7839	632.51	3223	172.62	2962	200	2754	216.07	5996.84	-1.83686	0.214774	-8.55253	1.2e-17	9.43e-17	Down	--	tig00001	1829825	1830820	hypothetical protein
NPGAP_11470	1191	265	18.69	423	29.89	399	26.92	1640	73.46	1303	73.58	932	61.15	749.992	1.39009	0.162645	8.54678	1.27e-17	9.88e-17	Ups	CaiA	tig00001	2400406	2401596	Acyl-CoA dehydrogenase%2C C-terminal domain
NPGAP_01900	1500	279	15.62	468	26.26	441	23.63	1651	58.71	1474	66.09	1075	56	819.537	1.3928	0.163007	8.5444	1.29e-17	1.01e-16	Ups	BaeS	tig00001	363343	364842	His Kinase A (phospho-acceptor) domain
NPGAP_04125	1083	1655	128.33	1850	143.76	2086	154.79	9215	453.9	5616	348.75	6086	439.12	4036.97	1.45324	0.170127	8.5421	1.32e-17	1.02e-16	Ups	FHA	tig00001	827345	828427	FHA domain
NPGAP_13915	1056	1121	89.15	1087	86.63	1119	85.16	5786	292.28	3706	236.02	3166	234.28	2414.7	1.44912	0.169699	8.53937	1.35e-17	1.05e-16	Ups	CaiA	tig00001	2878384	2879439	Acyl-CoA dehydrogenase%2C C-terminal domain
NPGAP_07865	1716	11431	559.41	11956	586.37	21843	1022.97	103894	3229.72	81316	3186.9	94626	4308.98	49217.5	2.17946	0.255273	8.53773	1.37e-17	1.06e-16	Ups	DdpA	tig00001	1629632	1631347	Bacterial extracellular solute-binding proteins%2C family 5 Middle
NPGAP_11370	690	1219	148.36	1516	184.91	1404	163.53	997	77.08	591	57.6	471	53.34	1076.81	-1.45353	0.170322	-8.53403	1.41e-17	1.09e-16	Down	OmpR	tig00001	2374152	2374841	Transcriptional regulatory protein%2C C terminal
NPGAP_08010	1245	1376	92.81	2950	199.41	3494	225.54	14913	638.98	12500	675.23	11680	733.08	7069.48	1.9045	0.223361	8.52655	1.51e-17	1.16e-16	Ups	Fpr	tig00001	1665526	1666770	Globin
NPGAP_03705	1206	315	21.93	427	29.8	539	35.92	1936	85.63	1628	90.79	1200	77.75	916.264	1.45223	0.170337	8.52568	1.52e-17	1.16e-16	Ups	trpB	tig00001	738731	739936	tryptophan synthase%2C beta subunit
NPGAP_03830	1005	147	12.28	245	20.52	217	17.35	1173	62.26	675	45.17	701	54.5	473.841	1.61722	0.189821	8.51973	1.6e-17	1.22e-16	Ups	--	tig00001	765388	766392	Acetyltransferase (GNAT) family
NPGAP_10760	930	527	47.59	414	37.46	506	43.73	2924	167.72	1795	129.81	1596	134.1	1165.3	1.63061	0.191472	8.51616	1.65e-17	1.26e-16	Ups	--	tig00001	2244879	2245808	TIGR01777 family protein
NPGAP_01110	903	174	16.18	358	33.37	384	34.18	1612	95.23	1238	92.2	1123	97.18	736.964	1.6931	0.19896	8.50973	1.74e-17	1.32e-16	Ups	--	tig00001	209379	210281	ABC transporter
NPGAP_03325	657	3555	454.4	4783	612.69	5585	683.17	19566	1588.65	15775	1614.78	15455	1838.16	9938.16	1.44674	0.170092	8.50566	1.81e-17	1.37e-16	Ups	rplC	tig00001	674134	674790	50S ribosomal protein uL3
NPGAP_05495	1485	3085	174.46	3662	207.54	4659	252.14	18538	665.93	12746	577.24	15090	794.04	8850.77	1.59539	0.187579	8.50515	1.81e-17	1.37e-16	Ups	--	tig00001	1133517	1135001	Cytosol aminopeptidase family%2C catalytic domain
NPGAP_01790	723	2308	268.08	2828	329.19	2638	293.23	1843	135.98	1155	107.44	815	88.08	2014.01	-1.47975	0.174016	-8.50352	1.84e-17	1.39e-16	Down	--	tig00001	339937	340659	CAAX protease self-immunity
NPGAP_08880	1380	4276	260.21	8462	516.06	6458	376.09	3609	139.51	2538	123.69	2423	137.2	4821.65	-1.54867	0.182135	-8.50289	1.85e-17	1.39e-16	Down	SdaA	tig00001	1843606	1844985	L-serine ammonia-lyase
NPGAP_03340	837	4398	441.26	4670	469.56	5468	525.01	18506	1179.45	18055	1450.72	15762	1471.52	10336.2	1.42032	0.167119	8.49884	1.92e-17	1.44e-16	Ups	rplB	tig00001	675798	676634	ribosomal protein uL2
NPGAP_09975	2046	8530	350.11	13610	559.83	14225	558.75	53126	1385.14	50812	1670.21	43424	1658.46	28066	1.60363	0.188952	8.48698	2.12e-17	1.59e-16	Ups	sdhA	tig00001	2081750	2083795	succinate dehydrogenase or fumarate reductase%2C flavoprotein subunit
NPGAP_12915	525	1516	242.5	1574	252.32	1591	243.54	696	70.72	473	60.59	695	103.44	1173.9	-1.70356	0.200802	-8.48379	2.18e-17	1.63e-16	Down	MarR	tig00001	2678756	2679280	MarR family
NPGAP_10955	636	2280	301.05	2617	346.3	2135	269.78	1607	134.79	1243	131.44	1014	124.58	1897.78	-1.29507	0.152679	-8.48232	2.21e-17	1.64e-16	Down	--	tig00001	2287224	2287859	endonuclease
NPGAP_02675	852	1309	129.02	1585	156.56	1472	138.85	5665	354.69	4289	338.55	3646	334.39	2761.19	1.19562	0.14116	8.46996	2.45e-17	1.82e-16	Ups	ThiJ	tig00001	525389	526240	DJ-1/PfpI family
NPGAP_01305	2730	4476	137.69	5416	166.96	5710	168.09	30149	589.12	16494	406.33	16077	460.18	11740.5	1.53571	0.181631	8.45509	2.79e-17	2.06e-16	Ups	--	tig00001	241079	243808	DivIVA domain
NPGAP_07965	825	3649	371.44	2385	243.3	2848	277.43	1455	94.08	1124	91.63	957	90.64	2246.13	-1.77019	0.209399	-8.45367	2.82e-17	2.08e-16	Down	YqxC	tig00001	1653477	1654301	S4 domain
NPGAP_13695	1293	429	27.86	786	51.16	912	56.68	3856	159.09	2781	144.65	2343	141.6	1666.06	1.64012	0.194046	8.45223	2.86e-17	2.1e-16	Ups	--	tig00001	2836221	2837513	Secretory lipase
NPGAP_05990	957	624	54.76	498	43.79	955	80.2	4955	276.2	2772	194.8	3401	277.7	1982.45	1.94361	0.229989	8.45087	2.89e-17	2.12e-16	Ups	Php	tig00001	1234311	1235267	Phosphotriesterase family
NPGAP_02015	2649	7949	252	8458	268.71	6774	205.51	4964	99.96	3780	95.97	3148	92.86	6154.14	-1.39676	0.165314	-8.44909	2.94e-17	2.15e-16	Down	BisC	tig00001	389719	392367	Molybdopterin oxidoreductase
NPGAP_03335	300	218	61.02	347	97.34	376	100.72	1354	240.76	1085	243.23	1007	262.29	670.435	1.4517	0.171872	8.44642	3e-17	2.2e-16	Ups	RplW	tig00001	675446	675745	Ribosomal protein L23
NPGAP_05995	1503	768	42.91	879	49.22	1155	61.76	3968	140.83	3154	141.13	2994	155.66	1983.03	1.42	0.168195	8.4426	3.1e-17	2.26e-16	Ups	CaiC	tig00001	1235260	1236762	AMP-binding enzyme
NPGAP_10295	348	3322	801.65	5711	1381.13	4307	994.64	2629	403	2409	465.55	1572	352.98	3451.69	-1.41998	0.168447	-8.42979	3.46e-17	2.52e-16	Down	--	tig00001	2146300	2146647	hypothetical protein
NPGAP_08800	702	65	7.78	56	6.71	61	6.98	667	50.69	247	23.66	603	67.12	255.854	2.5556	0.303631	8.4168	3.87e-17	2.81e-16	Ups	cysH	tig00001	1827327	1828028	phosophoadenylyl-sulfate reductase
NPGAP_06230	999	8933	750.93	7041	593.16	8264	664.8	4765	254.44	3117	209.84	2957	231.3	6249.27	-1.60328	0.19052	-8.41527	3.92e-17	2.84e-16	Down	moaA	tig00001	1283323	1284321	molybdenum cofactor biosynthesis protein A
NPGAP_08860	1323	1467	93.12	2276	144.78	1884	114.44	7048	284.18	6030	306.53	4836	285.63	3613.94	1.24556	0.148043	8.41347	3.98e-17	2.87e-16	Ups	RseP	tig00001	1839956	1841278	Peptidase family M50
NPGAP_13800	954	359	31.6	492	43.4	498	41.95	1686	94.28	1488	104.9	1136	93.05	868.771	1.24368	0.147861	8.41114	4.06e-17	2.92e-16	Ups	YhaK	tig00001	2857553	2858506	Pirin
NPGAP_04595	672	9964	1245.18	9015	1129.01	10433	1247.69	6306	500.58	4931	493.49	3781	439.66	7806.76	-1.41192	0.16811	-8.39882	4.51e-17	3.24e-16	Down	--	tig00001	924403	925074	hypothetical protein
NPGAP_01340	684	1491	183.06	1918	235.99	2251	264.48	9938	775.06	6245	614.03	5178	591.54	4058.55	1.45176	0.173089	8.38733	4.97e-17	3.56e-16	Ups	ThiJ	tig00001	251182	251865	DJ-1/PfpI family
NPGAP_08795	561	44	6.59	27	4.05	32	4.58	410	38.99	184	22.06	385	53.63	162.972	2.71395	0.32439	8.36633	5.94e-17	4.25e-16	Ups	cysC	tig00001	1826785	1827345	adenylyl-sulfate kinase
NPGAP_12095	1080	2238	174.02	2584	201.36	2288	170.26	9038	446.42	7433	462.86	5865	424.35	4529.23	1.20454	0.144133	8.35711	6.43e-17	4.58e-16	Ups	--	tig00001	2517688	2518767	DisA bacterial checkpoint controller nucleotide-binding
NPGAP_10275	1185	7611	539.37	11137	790.96	14055	953.19	67853	3054.52	40938	2323.37	43166	2846.45	27695.6	1.76181	0.210983	8.35048	6.8e-17	4.83e-16	Ups	sucC	tig00001	2140917	2142101	succinate-CoA ligase%2C beta subunit
NPGAP_05195	261	12574	4045.76	15455	4983.47	11922	3670.94	8327	1701.92	7512	1935.64	5387	1612.83	10664.8	-1.33598	0.16002	-8.34882	6.89e-17	4.89e-16	Down	rpsT	tig00001	1057049	1057309	ribosomal protein bS20
NPGAP_09305	912	5928	545.86	4737	437.13	4646	409.4	2563	149.92	1489	109.8	1922	164.68	3842.39	-1.77588	0.212851	-8.34328	7.23e-17	5.11e-16	Down	--	tig00001	1932915	1933826	FtsX-like permease family
NPGAP_12785	531	83993	13283.6	93936	14888.1	105401	15952.1	48183	4840.51	42559	5390.23	26982	3970.64	70841.1	-1.69031	0.202705	-8.33877	7.51e-17	5.3e-16	Down	--	tig00001	2655340	2655870	Ferritin-like domain
NPGAP_03305	2253	1181	44.02	1624	60.66	1537	54.83	5487	129.92	4301	128.39	3504	121.53	2707.38	1.17798	0.141359	8.33325	7.87e-17	5.54e-16	Ups	--	tig00001	668754	671006	hypothetical protein
NPGAP_03165	726	104	12.03	158	18.32	125	13.84	618	45.41	663	61.42	385	41.44	309.071	1.65593	0.199249	8.31086	9.5e-17	6.67e-16	Ups	AcrR	tig00001	637325	638050	Bacterial regulatory proteins%2C tetR family
NPGAP_04790	975	158	13.61	344	29.69	383	31.57	1503	82.23	1385	95.53	1076	86.24	730.583	1.74138	0.209599	8.30815	9.72e-17	6.81e-16	Ups	TesB	tig00001	960735	961709	Thioesterase-like superfamily
NPGAP_05075	2967	62197	1760.43	55231	1566.64	55045	1490.97	29427	529.08	21201	480.56	20833	548.67	43653.1	-1.69119	0.203865	-8.29565	1.08e-16	7.55e-16	Down	FtsK	tig00001	1024512	1027478	FtsK/SpoIIIE family
NPGAP_06990	777	126	13.62	223	24.15	216	22.34	844	57.94	769	66.56	561	56.42	414.95	1.51309	0.182416	8.29473	1.09e-16	7.59e-16	Ups	--	tig00001	1432093	1432869	aminotransferase class I and II
NPGAP_12375	345	157	38.22	397	96.84	366	85.26	1530	236.57	1416	276.03	1348	305.32	791.956	1.82188	0.219683	8.2932	1.1e-16	7.67e-16	Ups	SpoIIAA	tig00001	2576238	2576582	anti-anti-sigma factor
NPGAP_11200	1032	6080	494.76	4005	326.61	5495	427.91	2643	136.62	2106	137.24	1169	88.51	3870.87	-1.86121	0.224602	-8.28669	1.16e-16	8.08e-16	Down	PurR	tig00001	2341065	2342096	Bacterial regulatory proteins%2C lacI family
NPGAP_02345	738	145	16.5	180	20.53	127	13.83	44	3.18	47	4.28	30	3.18	103.875	-2.26777	0.2737	-8.28559	1.18e-16	8.1e-16	Down	WcaA	tig00001	458955	459692	Glycosyl transferase family 2
NPGAP_01650	276	3322	1010.78	5452	1662.45	8450	2460.46	44728	8644.94	28408	6922.16	22811	6458.27	16613	2.00092	0.241493	8.28559	1.18e-16	8.1e-16	Ups	HimA	tig00001	311751	312026	Bacterial DNA-binding protein
NPGAP_06305	774	1158	125.64	1884	204.85	1986	206.21	8005	551.71	5600	486.58	4711	475.61	3526.86	1.42493	0.17198	8.28544	1.18e-16	8.1e-16	Ups	TACO1	tig00001	1299122	1299895	DNA-binding regulatory protein%2C YebC/PmpR family
NPGAP_14830	552	21218	3227.99	12918	1969.51	13891	2022.38	5656	546.59	6112	744.65	4628	655.14	11843.8	-1.96746	0.237862	-8.27145	1.32e-16	9.09e-16	Down	--	tig00002	62828	63379	hypothetical protein
NPGAP_09780	2070	3385	137.33	2944	119.69	3247	126.06	13276	342.13	13317	432.66	9546	360.36	7011.76	1.45634	0.176124	8.26882	1.35e-16	9.27e-16	Ups	--	tig00001	2038679	2040748	HNH endonuclease
NPGAP_13810	1404	633	37.86	633	37.94	670	38.35	5136	195.14	2083	99.78	2413	134.3	1704.21	1.80324	0.218882	8.23839	1.75e-16	1.19e-15	Ups	Lpd	tig00001	2858878	2860281	Pyridine nucleotide-disulphide oxidoreductase%2C dimerisation domain
NPGAP_10695	972	802	69.29	1596	138.19	2064	170.65	8667	475.66	6341	438.73	6636	533.48	3936.24	1.8563	0.225405	8.23541	1.79e-16	1.22e-15	Ups	prs	tig00001	2233266	2234237	ribose-phosphate diphosphokinase
NPGAP_06980	2097	11481	459.78	11624	466.51	10712	410.53	6797	172.91	4769	152.95	5148	191.83	8921.06	-1.43237	0.173969	-8.23346	1.82e-16	1.24e-15	Down	RecQ	tig00001	1429111	1431207	DEAD/DEAH box helicase
NPGAP_11810	852	314	30.95	704	69.54	578	54.52	19415	1215.6	7476	590.12	23672	2171.08	7836.64	4.17886	0.507928	8.22727	1.92e-16	1.3e-15	Ups	cbiM	tig00001	2468999	2469850	cobalamin biosynthesis protein CbiM
NPGAP_10420	1611	13132	684.54	8841	461.86	26620	1327.95	174791	5787.82	124023	5177.46	114516	5554.58	67933.4	2.55249	0.310542	8.21948	2.04e-16	1.38e-15	Ups	groL	tig00001	2170571	2172181	chaperonin GroL
NPGAP_04175	255	1079	355.34	1709	564.03	1522	479.67	551	115.27	722	190.42	590	180.8	1088.07	-1.56546	0.190487	-8.21823	2.07e-16	1.4e-15	Down	rsrA	tig00001	837351	837605	anti-sigma factor%2C TIGR02949 family
NPGAP_08370	789	320	34.06	717	76.48	993	101.14	3724	251.78	4829	411.61	3131	310.09	2060.27	2.09847	0.255416	8.2159	2.11e-16	1.42e-15	Ups	GlnQ	tig00001	1742542	1743330	ABC transporter
NPGAP_12170	939	1618	144.7	2151	192.79	1776	152	1374	78.06	1031	73.84	870	72.4	1521.43	-1.183	0.144105	-8.20927	2.23e-16	1.5e-15	Down	--	tig00001	2532835	2533773	Rossmann-like domain
NPGAP_07610	465	1510	272.7	2713	491.02	2067	357.24	1017	116.67	1061	153.45	897	150.74	1615.69	-1.44893	0.176547	-8.20703	2.27e-16	1.51e-15	Down	HisI1	tig00001	1577358	1577822	Phosphoribosyl-AMP cyclohydrolase
NPGAP_00985	408	10294	2118.8	6220	1283.02	6528	1285.84	2984	390.15	1565	257.97	2403	460.23	5555.39	-2.13331	0.259937	-8.20701	2.27e-16	1.51e-15	Down	--	tig00001	186503	186910	SH3 domain-containing protein
NPGAP_01770	1050	2038	163	2716	217.69	2510	192.11	1658	84.23	1290	82.62	1247	92.8	1984.85	-1.19753	0.145916	-8.20698	2.27e-16	1.51e-15	Down	--	tig00001	336326	337375	Acetyltransferase (GNAT) domain
NPGAP_02935	270	156	48.52	219	68.26	179	53.28	73	14.42	65	16.19	53	15.34	132.745	-1.9165	0.233631	-8.20312	2.34e-16	1.56e-15	Down	--	tig00001	581079	581348	hypothetical protein
NPGAP_03320	309	1490	404.94	2108	574.14	2146	558.14	7232	1248.51	6102	1328.08	4638	1172.88	3635.56	1.21175	0.147759	8.20085	2.39e-16	1.59e-15	Ups	rpsJ	tig00001	673810	674118	ribosomal protein uS10
NPGAP_02435	1275	73	4.81	149	9.84	133	8.38	593	24.81	519	27.38	413	25.31	283.602	1.67277	0.204179	8.19268	2.55e-16	1.69e-15	Ups	AraJ	tig00001	478371	479645	Major Facilitator Superfamily
NPGAP_07455	1248	162	10.9	349	23.53	262	16.87	1280	54.71	1200	64.67	733	45.9	596.683	1.61658	0.197446	8.18743	2.67e-16	1.77e-15	Ups	RfaB	tig00001	1536594	1537841	Glycosyl transferases group 1
NPGAP_12835	1290	3112	202.59	3175	207.14	3588	223.53	2158	89.24	1969	102.65	1364	82.62	2677.33	-1.27891	0.156287	-8.18309	2.77e-16	1.82e-15	Down	COG4585	tig00001	2665635	2666924	Histidine kinase-%2C DNA gyrase B-%2C and HSP90-like ATPase
NPGAP_07060	1932	4754	206.64	5679	247.38	5046	209.9	3815	105.34	3086	107.42	2430	98.28	4286.74	-1.15919	0.141659	-8.18296	2.77e-16	1.82e-15	Down	--	tig00001	1447101	1449032	Mur ligase family%2C glutamate ligase domain
NPGAP_01950	777	28985	3132.7	27731	3003.64	30763	3181.82	13327	914.96	11541	998.92	12729	1280.13	22358.1	-1.60458	0.196133	-8.18108	2.81e-16	1.85e-15	Down	--	tig00001	374932	375708	hypothetical protein
NPGAP_02680	1839	2454	112.06	3834	175.46	2640	115.37	1976	57.32	1490	54.49	1266	53.79	2364	-1.32641	0.162134	-8.18091	2.82e-16	1.85e-15	Down	MdlB	tig00001	526406	528244	ABC transporter
NPGAP_07880	573	330	48.36	571	83.87	608	85.27	1999	186.1	2039	239.32	1524	207.83	1080.47	1.46654	0.179625	8.16447	3.23e-16	2.11e-15	Ups	--	tig00001	1634111	1634683	Bacterial PH domain
NPGAP_01495	1029	2295	187.3	2010	164.39	4763	371.99	23648	1225.94	14056	918.66	20035	1521.44	10073.3	2.20354	0.269947	8.16286	3.27e-16	2.14e-15	Ups	AcoB	tig00001	279744	280772	Transketolase%2C pyrimidine binding domain
NPGAP_12805	2658	413	13.05	561	17.76	567	17.14	1856	37.25	1849	46.78	1259	37.01	998.7	1.25505	0.154242	8.13687	4.06e-16	2.64e-15	Ups	YbbP	tig00001	2658168	2660825	FtsX-like permease family
NPGAP_10430	1278	3478	228.54	4218	277.77	4040	254.05	2975	124.18	2192	115.35	1931	118.07	3251.06	-1.15087	0.141966	-8.10662	5.2e-16	3.38e-15	Down	CobL	tig00001	2172907	2174184	Precorrin-6B methylase 2
NPGAP_11840	681	3425	422.36	8478	1047.73	5282	623.33	2051	160.66	2416	238.59	1793	205.74	4106.15	-1.79374	0.221279	-8.10621	5.22e-16	3.38e-15	Down	DedA	tig00001	2473905	2474585	SNARE associated Golgi protein
NPGAP_09370	249	4221	1423.58	5633	1903.9	4004	1292.3	3140	672.7	2513	678.74	1989	624.19	3729.02	-1.2809	0.158158	-8.09884	5.55e-16	3.59e-15	Down	--	tig00001	1945489	1945737	Transcription factor WhiB
NPGAP_10150	1473	414	23.6	708	40.45	600	32.74	2265	82.03	1790	81.73	1541	81.75	1120.28	1.27737	0.157847	8.09243	5.85e-16	3.77e-15	Ups	Mrp	tig00001	2115327	2116799	capsular exopolysaccharide family
NPGAP_00175	672	4343	542.73	5947	744.79	4621	552.63	3133	248.7	1654	165.53	2076	241.4	3816.6	-1.52744	0.188757	-8.09211	5.86e-16	3.78e-15	Down	DnaQ	tig00001	31928	32599	Exonuclease
NPGAP_06095	1446	16486	957.44	14610	850.32	15271	848.73	10273	378.98	6309	293.43	5150	278.3	12017.5	-1.551	0.191712	-8.09026	5.95e-16	3.82e-15	Down	hemG	tig00001	1257983	1259428	protoporphyrinogen oxidase
NPGAP_03230	828	12716	1289.69	15152	1540.08	13036	1265.27	9805	631.7	7194	584.32	6370	601.16	11152.8	-1.23391	0.152618	-8.08496	6.22e-16	3.99e-15	Down	nusG	tig00001	646324	647151	transcription termination/antitermination factor NusG
NPGAP_13990	1539	883	48.18	1644	89.9	1691	88.3	6347	220	4917	214.87	4640	235.59	3063.63	1.49889	0.185438	8.08294	6.32e-16	4.04e-15	Ups	putP	tig00001	2892079	2893617	transporter%2C solute:sodium symporter (SSS) family
NPGAP_08900	864	1583	153.86	1642	159.94	1397	129.94	1092	67.42	646	50.28	591	53.45	1217.81	-1.43574	0.177676	-8.0807	6.44e-16	4.1e-15	Down	purU	tig00001	1849433	1850296	formyltetrahydrofolate deformylase
NPGAP_01250	234	120	43.07	210	75.53	196	67.31	1333	303.88	641	184.23	571	190.68	449.144	1.78621	0.22105	8.08057	6.45e-16	4.1e-15	Ups	--	tig00001	233721	233954	hypothetical protein
NPGAP_09005	387	3968	861.05	3949	858.77	3794	787.87	2740	377.69	1734	301.33	1694	342.04	3131.91	-1.3628	0.169225	-8.05317	8.07e-16	5.13e-15	Down	--	tig00001	1867995	1868381	Protein of unknown function (DUF2752)
NPGAP_09985	522	1310	210.75	2373	382.59	1726	265.73	967	98.82	885	114.02	812	121.55	1403.54	-1.39565	0.173685	-8.03552	9.32e-16	5.91e-15	Down	--	tig00001	2084662	2085183	2'-5' RNA ligase superfamily
NPGAP_11425	2664	2251	70.96	2701	85.33	2594	78.25	11508	230.44	6989	176.44	6950	203.86	5029.69	1.2992	0.161758	8.03175	9.61e-16	6.08e-15	Ups	treY	tig00001	2386848	2389511	malto-oligosyltrehalose synthase
NPGAP_05580	780	3794	408.48	5008	540.35	6707	691.04	22822	1560.81	18447	1590.53	17502	1753.37	11365.1	1.49588	0.186264	8.03099	9.67e-16	6.1e-15	Ups	CccA	tig00001	1150246	1151025	Cytochrome C oxidase%2C cbb3-type%2C subunit III
NPGAP_08765	552	924	140.57	1219	185.85	1472	214.31	4455	430.53	4206	512.44	3413	483.15	2416.59	1.31727	0.164466	8.00937	1.15e-15	7.26e-15	Ups	--	tig00001	1820936	1821487	RimP N-terminal domain
NPGAP_08405	414	101	20.49	140	28.46	161	31.25	579	74.61	521	84.63	525	99.09	311.755	1.59726	0.199448	8.00839	1.16e-15	7.3e-15	Ups	--	tig00001	1749404	1749817	Domain of unknown function (DUF3806)
NPGAP_09115	486	1302	224.98	1450	251.09	1309	216.46	1008	110.64	663	91.75	622	100.01	1104.25	-1.25823	0.157295	-7.99915	1.25e-15	7.85e-15	Down	coaD	tig00001	1893103	1893588	cytidyltransferase-like domain
NPGAP_10235	1599	2425	127.36	2496	131.37	3487	175.26	14606	487.28	9167	385.56	8405	410.74	6131.9	1.46867	0.183835	7.98911	1.36e-15	8.5e-15	Ups	purH	tig00001	2132977	2134575	phosphoribosylaminoimidazolecarboxamide formyltransferase/IMP cyclohydrolase
NPGAP_08740	435	292	56.37	538	104.09	757	139.85	3093	379.3	2142	331.16	2074	372.56	1335.23	1.76737	0.221262	7.98767	1.38e-15	8.58e-15	Ups	rbfA	tig00001	1814392	1814826	ribosome-binding factor A
NPGAP_14300	2130	83326	3285.24	60847	2404.16	71843	2710.65	32243	807.51	26510	837.03	23719	870.16	53991.2	-1.80699	0.226248	-7.98675	1.39e-15	8.63e-15	Down	gyrB	tig00001	2957494	2959623	DNA gyrase%2C B subunit
NPGAP_13510	810	774	80.25	849	88.21	757	75.11	4044	266.33	2287	189.89	2353	227	1677.92	1.39898	0.175265	7.9821	1.44e-15	8.94e-15	Ups	thiD	tig00001	2800226	2801035	hydroxymethylpyrimidine kinase/phosphomethylpyrimidine kinase
NPGAP_09435	645	10042	1307.46	9923	1294.75	14857	1851.14	62110	5136.81	93126	9710.05	41725	5054.96	34675.1	2.01806	0.25311	7.97306	1.55e-15	9.6e-15	Ups	raiA	tig00001	1961462	1962106	ribosomal subunit interface protein
NPGAP_12540	537	42	6.57	127	19.9	103	15.41	592	58.81	497	62.24	354	51.51	253.751	1.9602	0.245944	7.97012	1.59e-15	9.81e-15	Ups	--	tig00001	2607599	2608135	Cytochrome c oxidase caa3 assembly factor (Caa3_CtaG)
NPGAP_00825	1146	1116	81.78	1355	99.51	1217	85.34	682	31.75	767	45.01	565	38.53	995.903	-1.27446	0.160137	-7.95857	1.74e-15	1.07e-14	Down	--	tig00001	158093	159238	Fusaric acid resistance protein-like
NPGAP_06775	498	269	45.36	353	59.66	362	58.42	1590	170.32	997	134.64	840	131.8	666.12	1.33871	0.168495	7.94514	1.94e-15	1.2e-14	Ups	ybaK	tig00001	1385606	1386103	Cys-tRNA(Pro) deacylase
NPGAP_13125	849	63	6.23	161	15.96	137	12.97	1995	125.35	1095	86.74	2053	188.96	821.505	3.26241	0.410862	7.94042	2.02e-15	1.24e-14	Ups	--	tig00001	2722719	2723567	Siderophore-interacting protein
NPGAP_07890	606	1135	157.29	1489	206.79	1413	187.39	929	81.78	877	97.33	640	82.53	1117.79	-1.13761	0.143303	-7.93849	2.05e-15	1.26e-14	Down	YigB	tig00001	1636918	1637523	HAD hydrolase%2C family IA%2C variant 3
NPGAP_00880	1470	241	13.77	587	33.61	680	37.18	2910	105.6	2168	99.19	2134	113.44	1310.83	1.83671	0.231386	7.93788	2.06e-15	1.26e-14	Ups	murE	tig00001	165891	167360	UDP-N-acetylmuramyl-tripeptide synthetase
NPGAP_11535	243	182	62.9	352	121.91	242	80.03	78	17.12	107	29.61	67	21.55	182.248	-1.96817	0.24796	-7.93746	2.06e-15	1.26e-14	Down	--	tig00001	2414558	2414800	hypothetical protein
NPGAP_10055	438	690	132.29	675	129.7	657	120.55	427	52.01	385	59.11	265	47.28	542.903	-1.34374	0.16942	-7.93141	2.17e-15	1.32e-14	Down	--	tig00001	2100899	2101336	ABC transporter
NPGAP_01350	327	283	72.68	311	80.04	373	91.67	1169	190.7	1177	242.07	889	212.44	648.354	1.30818	0.165092	7.92394	2.3e-15	1.4e-14	Ups	--	tig00001	253509	253835	hypothetical protein
NPGAP_00955	1404	149	8.91	204	12.23	170	9.73	642	24.39	718	34.39	580	32.28	380.341	1.47265	0.1859	7.92176	2.34e-15	1.42e-14	Ups	--	tig00001	180819	182222	hypothetical protein
NPGAP_00360	648	705	91.37	960	124.68	733	90.91	471	38.77	461	47.84	376	45.34	645.311	-1.27436	0.161363	-7.89744	2.85e-15	1.72e-14	Down	--	tig00001	67549	68196	Pyridoxamine 5'-phosphate oxidase
NPGAP_09765	579	1907	276.59	2184	317.45	2459	341.31	7594	699.65	6670	774.74	5675	765.89	4105.18	1.1754	0.148882	7.89486	2.91e-15	1.76e-14	Ups	--	tig00001	2035721	2036299	hypothetical protein
NPGAP_11115	1638	20797	1066.24	11841	608.38	33852	1660.88	219163	7137.48	167682	6884.66	141734	6761.47	87761.3	2.44663	0.310009	7.89212	2.97e-15	1.79e-14	Ups	groL	tig00001	2323233	2324870	chaperonin GroL
NPGAP_07305	1428	552	32.46	773	45.56	820	46.15	3027	113.08	2054	96.73	1828	100.03	1381.21	1.24519	0.157806	7.89066	3.01e-15	1.81e-14	Ups	cobQ	tig00001	1498720	1500147	cobyric acid synthase CobQ
NPGAP_03590	1173	4989	357.18	5326	382.13	4365	299.06	2745	124.83	1586	90.93	2180	145.22	3766.49	-1.57448	0.199754	-7.88211	3.22e-15	1.93e-14	Down	--	tig00001	717595	718767	RmuC family
NPGAP_10820	1692	913	45.31	1524	75.8	1476	70.11	5087	160.38	4245	168.73	3357	155.04	2538.4	1.27202	0.161417	7.88033	3.27e-15	1.96e-14	Ups	--	tig00001	2257613	2259304	Dolichyl-phosphate-mannose-protein mannosyltransferase
NPGAP_03965	822	3649	372.79	6278	642.77	5485	536.26	2680	173.92	2520	206.18	2428	230.81	4012.85	-1.38152	0.17535	-7.87864	3.31e-15	1.98e-14	Down	--	tig00001	788082	788903	hypothetical protein
NPGAP_12660	1689	1235	61.41	1801	89.74	1888	89.83	6385	201.66	4798	191.05	4956	229.29	3248.1	1.29587	0.164601	7.87278	3.47e-15	2.07e-14	Ups	--	tig00001	2629449	2631137	Flavin containing amine oxidoreductase
NPGAP_14295	768	4072	445.26	3386	371.05	3337	349.19	2039	141.63	1824	159.73	1520	154.65	2871.67	-1.43229	0.182024	-7.86871	3.58e-15	2.13e-14	Down	--	tig00001	2956457	2957224	hypothetical protein
NPGAP_11875	504	71	11.83	115	19.2	137	21.85	559	59.17	446	59.51	358	55.51	253.876	1.63196	0.207451	7.86671	3.64e-15	2.16e-14	Ups	--	tig00001	2479050	2479553	Domain of unknown function (DUF4188)
NPGAP_01145	813	1838	189.85	2888	298.96	2628	259.78	1756	115.22	1362	112.67	1161	111.59	1999.19	-1.18839	0.151223	-7.85852	3.89e-15	2.31e-14	Down	SpoU	tig00001	216357	217169	SpoU rRNA Methylase family
NPGAP_10470	351	1662	397.64	2042	489.61	2055	470.51	1458	221.59	1138	218.04	995	221.51	1611.11	-1.10105	0.140207	-7.85305	4.06e-15	2.4e-14	Down	acpS	tig00001	2181736	2182086	holo-[acyl-carrier-protein] synthase
NPGAP_05190	981	3314	283.69	4401	377.56	3257	266.82	2637	143.39	1741	119.35	1666	132.7	2950.65	-1.2824	0.163468	-7.84496	4.33e-15	2.56e-14	Down	holA	tig00001	1055864	1056844	DNA polymerase III%2C delta subunit
NPGAP_13555	1125	187	13.96	400	29.92	435	31.07	1540	73.02	1380	82.5	1337	92.87	805.974	1.65537	0.211284	7.83483	4.69e-15	2.77e-14	Ups	SsuD	tig00001	2809950	2811074	luciferase family oxidoreductase%2C group 1
NPGAP_11015	678	1283	158.91	1523	189.05	1515	179.58	5496	432.42	4090	405.7	3299	380.22	2643.12	1.12619	0.143767	7.83343	4.75e-15	2.79e-14	Ups	pdxH	tig00001	2297492	2298169	pyridoxamine 5'-phosphate oxidase
NPGAP_03240	720	45878	5351.05	52433	6128.8	49852	5564.4	29045	2151.94	18236	1703.36	21054	2284.98	38182	-1.52251	0.194386	-7.83243	4.79e-15	2.81e-14	Down	rplA	tig00001	647964	648683	ribosomal protein uL1
NPGAP_07635	612	165	22.64	205	28.19	243	31.91	922	80.37	661	72.64	567	72.4	420.324	1.36119	0.173889	7.82795	4.96e-15	2.91e-14	Ups	MutT	tig00001	1580334	1580945	NUDIX domain
NPGAP_01210	423	59	11.71	134	26.66	93	17.67	536	67.6	409	65.03	338	62.44	234.856	1.72385	0.220587	7.81482	5.5e-15	3.22e-14	Ups	--	tig00001	226022	226444	hypothetical protein
NPGAP_13360	459	331	60.56	393	72.06	498	87.19	1768	205.48	1206	176.7	1280	217.91	840.322	1.36417	0.174637	7.81144	5.65e-15	3.3e-14	Ups	Fur	tig00001	2769779	2770237	Ferric uptake regulator family
NPGAP_12790	978	6869	589.82	8267	711.4	7540	619.58	5490	299.45	4868	334.75	3246	259.35	6259.6	-1.17027	0.149909	-7.80653	5.88e-15	3.42e-14	Down	Qor	tig00001	2655951	2656928	putative NAD(P)H quinone oxidoreductase%2C PIG3 family
NPGAP_02175	1011	202	16.78	368	30.63	392	31.16	1302	68.7	1567	104.24	959	74.12	727.612	1.56977	0.201343	7.7965	6.36e-15	3.7e-14	Ups	LivH	tig00001	424920	425930	Branched-chain amino acid transport system / permease component
NPGAP_05700	489	995	170.88	1176	202.4	1085	178.32	850	92.73	576	79.22	417	66.64	880.369	-1.26849	0.162703	-7.79637	6.37e-15	3.7e-14	Down	--	tig00001	1176048	1176536	Protein of unknown function (DUF456)
NPGAP_08080	678	18495	2290.82	20414	2533.97	19199	2275.71	13924	1095.53	10576	1049.06	9126	1051.8	15935.5	-1.21777	0.156207	-7.7959	6.4e-15	3.7e-14	Down	infC	tig00001	1679974	1680651	translation initiation factor IF-3
NPGAP_13455	351	387	92.59	518	124.2	486	111.27	1576	239.52	1346	257.9	1191	265.15	853.635	1.14099	0.14645	7.79099	6.65e-15	3.84e-14	Ups	--	tig00001	2790482	2790832	3-demethylubiquinone-9 3-methyltransferase
NPGAP_08770	945	131	11.64	124	11.04	102	8.67	805	45.44	402	28.61	640	52.92	334.753	1.89991	0.243948	7.7882	6.8e-15	3.92e-14	Ups	TauC	tig00001	1821624	1822568	Binding-protein-dependent transport system inner membrane component
NPGAP_03635	162	129	66.87	167	86.76	148	73.42	52	17.12	56	23.25	33	15.92	104.743	-2.03211	0.260998	-7.78592	6.92e-15	3.98e-14	Down	--	tig00001	725944	726105	site-specific DNA-methyltransferase%2C partial
NPGAP_06700	429	64	12.53	97	19.03	134	25.1	452	56.2	749	117.42	420	76.5	290.099	2.01741	0.25935	7.77871	7.33e-15	4.21e-14	Ups	--	tig00001	1373295	1373723	Bacterial PH domain
NPGAP_10930	2127	10029	395.96	5992	237.09	7495	283.19	4227	106.01	2340	73.99	2441	89.68	5901	-1.8358	0.236407	-7.76542	8.14e-15	4.66e-14	Down	RfaB	tig00001	2280171	2282297	Glycosyl transferases group 1
NPGAP_10960	615	734	100.23	1250	171.06	984	128.58	666	57.77	557	60.91	429	54.51	794.596	-1.24967	0.160988	-7.76253	8.33e-15	4.76e-14	Down	WbbJ	tig00001	2287914	2288528	Bacterial transferase hexapeptide (six repeats)
NPGAP_07500	2004	656	27.49	912	38.3	925	37.09	3020	80.39	2307	77.42	2105	82.08	1531.72	1.14855	0.148063	7.75719	8.68e-15	4.96e-14	Ups	OafA	tig00001	1550684	1552687	Acyltransferase family
NPGAP_11160	381	108	23.8	139	30.7	148	31.22	525	73.51	510	90.02	422	86.55	284.598	1.45392	0.187527	7.75311	8.97e-15	5.11e-14	Ups	--	tig00001	2331636	2332016	hypothetical protein
NPGAP_00155	540	541	84.13	466	72.63	513	76.35	296	29.24	256	31.88	205	29.66	402.681	-1.43398	0.185372	-7.73569	1.03e-14	5.85e-14	Down	--	tig00001	28373	28912	Acetyltransferase (GNAT) family
NPGAP_02815	501	524	87.83	544	91.38	556	89.19	312	33.22	312	41.88	244	38.06	437.175	-1.31626	0.170169	-7.73504	1.03e-14	5.86e-14	Down	--	tig00001	559357	559857	hypothetical protein
NPGAP_00675	627	404	54.11	766	102.82	1186	152.01	4999	425.31	3324	356.54	3388	422.24	2104.84	1.87227	0.242182	7.73083	1.07e-14	6.05e-14	Ups	--	tig00001	128018	128644	uncharacterized Actinobacterial protein TIGR03083
NPGAP_09605	1065	6921	545.74	7274	574.81	5904	445.52	4280	214.38	3576	225.82	3200	234.79	5460.27	-1.28213	0.16601	-7.72321	1.13e-14	6.41e-14	Down	pseI	tig00001	1997557	1998621	pseudaminic acid synthase
NPGAP_01975	174	2018	973.95	1735	839.18	1929	890.95	16180	4960.45	8475	3275.67	5034	2260.71	5115.73	1.82636	0.236776	7.71344	1.22e-14	6.91e-14	Ups	--	tig00001	382113	382286	CsbD-like
NPGAP_13895	171	130	63.84	213	104.83	156	73.32	642	200.28	624	245.41	559	255.44	358.021	1.45698	0.188938	7.7114	1.24e-14	7e-14	Ups	--	tig00001	2873615	2873785	hypothetical protein
NPGAP_08755	393	86202	18420.1	62750	13437.7	88128	18021.4	28712	3897.29	28990	4960.96	27606	5488.98	58589.6	-1.85701	0.24119	-7.69938	1.37e-14	7.68e-14	Down	--	tig00001	1819416	1819808	Protein of unknown function (DUF448)
NPGAP_06845	372	1577	356	2480	561.06	2106	454.97	1016	145.69	1244	224.9	888	186.53	1621.65	-1.34778	0.175131	-7.69587	1.41e-14	7.88e-14	Down	--	tig00001	1400720	1401091	Protein of unknown function (DUF3054)
NPGAP_06170	1137	341	25.19	585	43.3	502	35.48	2003	93.97	1513	89.49	1135	78	922.635	1.26336	0.164175	7.69518	1.41e-14	7.9e-14	Ups	BrkB	tig00001	1277779	1278915	Virulence factor BrkB
NPGAP_11260	696	33110	3995	22601	2732.88	30555	3528.1	15769	1208.61	8909	860.85	9616	1079.61	21704.4	-1.76872	0.229854	-7.69498	1.42e-14	7.9e-14	Down	--	tig00001	2354671	2355366	2-C-methyl-D-erythritol 4-phosphate cytidylyltransferase
NPGAP_04705	471	76	13.55	203	36.27	171	29.18	751	85.06	694	99.09	543	90.09	367.247	1.72307	0.224018	7.69167	1.45e-14	8.09e-14	Ups	Bcp	tig00001	945283	945753	AhpC/TSA family
NPGAP_11475	1362	2051	126.46	3682	227.51	4982	293.96	17046	667.63	14927	737.06	15331	879.58	8862.79	1.73418	0.225548	7.68873	1.49e-14	8.27e-14	Ups	AdhE	tig00001	2401750	2403111	Aldehyde dehydrogenase family
NPGAP_01370	1509	4978	277.03	8403	468.65	8005	426.32	32665	1154.74	39738	1771.03	18982	982.95	16918	1.64657	0.214161	7.68845	1.49e-14	8.27e-14	Ups	AppC	tig00001	256588	258096	Cytochrome bd terminal oxidase subunit I
NPGAP_10920	1266	2794	185.34	1797	119.46	2283	144.92	1324	55.79	708	37.61	779	48.08	1744.99	-1.73869	0.226322	-7.68238	1.56e-14	8.65e-14	Down	RfaL	tig00001	2277467	2278732	O-Antigen ligase
NPGAP_01795	1416	5687	337.28	6974	414.5	6732	382.08	5117	192.77	4116	195.49	3099	171.02	5448.05	-1.08428	0.141265	-7.67551	1.65e-14	9.11e-14	Down	YbjT	tig00001	340659	342074	TspO/MBR family
NPGAP_02890	378	543	120.64	473	105.31	556	118.21	345	48.69	231	41.1	206	42.58	414.716	-1.44584	0.188439	-7.67276	1.68e-14	9.29e-14	Down	--	tig00001	572631	573008	hypothetical protein
NPGAP_10365	906	3204	296.98	2570	238.73	2662	236.13	1840	108.34	1316	97.69	1126	97.12	2248.52	-1.42598	0.18592	-7.66988	1.72e-14	9.49e-14	Down	--	tig00001	2157952	2158857	PAP2 superfamily
NPGAP_12755	807	5572	579.83	7402	771.93	5795	577.1	4389	290.12	3866	322.18	3132	303.27	5207.35	-1.13379	0.147876	-7.66716	1.76e-14	9.67e-14	Down	--	tig00001	2650532	2651338	LytR cell envelope-related transcriptional attenuator
NPGAP_10520	945	561	49.85	1119	99.66	1118	95.08	4316	243.64	3270	232.72	2691	222.52	1976.59	1.44863	0.189157	7.65838	1.88e-14	1.03e-13	Ups	mca	tig00001	2191684	2192628	mycothiol conjugate amidase Mca
NPGAP_13035	1596	662	34.83	800	42.19	855	43.05	2906	97.13	2106	88.74	2281	111.68	1489.51	1.22898	0.16058	7.65335	1.96e-14	1.07e-13	Ups	CaiC	tig00001	2699772	2701367	AMP-binding enzyme
NPGAP_11440	516	3771	613.72	4969	810.44	4727	736.21	3456	357.29	2393	311.89	2319	351.18	3727.07	-1.13796	0.148877	-7.64362	2.11e-14	1.15e-13	Down	--	tig00001	2393811	2394326	hypothetical protein
NPGAP_10405	1245	751	50.66	1562	105.59	1051	67.84	5729	245.47	3514	189.82	3610	226.58	2447.07	1.50329	0.196824	7.63773	2.21e-14	1.21e-13	Ups	--	tig00001	2168059	2169303	hypothetical protein
NPGAP_02830	972	578	49.94	916	79.31	739	61.1	496	27.22	370	25.6	366	29.42	599.037	-1.25464	0.164427	-7.63039	2.34e-14	1.27e-13	Down	--	tig00001	561440	562411	Protein of unknown function (DUF4031)
NPGAP_11055	1548	1703	92.39	3509	190.77	2771	143.86	11205	386.13	8819	383.14	9489	478.99	5754.23	1.48709	0.194917	7.62937	2.36e-14	1.28e-13	Ups	DegQ	tig00001	2306899	2308446	PDZ domain
NPGAP_01965	1053	5226	416.78	5502	439.74	4607	351.61	3746	189.77	2752	175.76	2318	172.01	4203.23	-1.2368	0.162164	-7.62683	2.41e-14	1.31e-13	Down	--	tig00001	379115	380167	FtsJ-like methyltransferase
NPGAP_03935	684	282	34.62	464	57.09	442	51.93	1733	135.16	1135	111.6	1083	123.72	782.487	1.29879	0.170373	7.62322	2.47e-14	1.34e-13	Ups	--	tig00001	781332	782015	Protein of unknown function (DUF1003)
NPGAP_06005	639	35	4.6	103	13.57	119	14.97	520	43.41	440	46.31	574	70.19	273.115	2.16737	0.284577	7.6161	2.61e-14	1.41e-13	Ups	--	tig00001	1237690	1238328	hypothetical protein
NPGAP_04660	846	1877	186.32	2827	281.23	2120	201.39	1700	107.19	1092	86.81	1049	96.89	1838.29	-1.2457	0.163659	-7.61159	2.71e-14	1.46e-13	Down	murI	tig00001	938487	939332	glutamate racemase
NPGAP_09960	1176	6573	469.38	7511	537.52	7355	502.62	5201	235.92	4367	249.74	3833	254.69	6026.79	-1.09486	0.143961	-7.60527	2.84e-14	1.53e-13	Down	CpsB	tig00001	2078549	2079724	Nucleotidyl transferase
NPGAP_09675	1170	3365	241.53	4264	306.71	6613	454.24	20631	940.65	20620	1185.26	15629	1043.82	10844.3	1.56481	0.205877	7.60071	2.95e-14	1.58e-13	Ups	CaiA	tig00001	2014643	2015812	Acyl-CoA dehydrogenase%2C C-terminal domain
NPGAP_06675	408	7139	1469.41	5620	1159.26	5737	1130.04	2691	351.84	3457	569.84	1967	376.73	4767.98	-1.61278	0.212308	-7.59639	3.04e-14	1.63e-13	Down	--	tig00001	1370231	1370638	restriction endonuclease subunit M
NPGAP_02615	1881	24623	1099.31	12997	581.51	36298	1550.82	222477	6309.4	233190	8337.41	131748	5473.13	97230.3	2.42871	0.319937	7.59122	3.17e-14	1.7e-13	Ups	dnaK	tig00001	514119	515999	chaperone protein DnaK
NPGAP_00760	1353	1126	69.89	934	58.1	1918	113.93	6277	247.48	6296	312.95	5303	306.27	3341.21	1.71887	0.226664	7.58331	3.37e-14	1.8e-13	Ups	GlnA	tig00001	146039	147391	Glutamine synthetase%2C catalytic domain
NPGAP_02620	651	6092	785.86	3870	500.3	8456	1043.88	36414	2983.87	36050	3724.21	23464	2816.45	17169.2	1.88195	0.248323	7.57864	3.49e-14	1.86e-13	Ups	GrpE	tig00001	516162	516812	GrpE
NPGAP_06255	2016	1954	81.4	2671	111.5	2738	109.15	9320	246.61	6610	220.51	6107	236.71	4523.78	1.14735	0.151411	7.5777	3.52e-14	1.87e-13	Ups	thrS	tig00001	1288162	1290177	threonine--tRNA ligase
NPGAP_12560	1389	1663	100.54	2067	125.24	2730	157.95	9338	358.63	6441	311.86	7069	397.68	4501	1.39333	0.183873	7.57769	3.52e-14	1.87e-13	Ups	--	tig00001	2610196	2611584	hypothetical protein
NPGAP_00130	1506	194	10.82	343	19.17	449	23.96	1361	48.21	1486	66.36	1129	58.58	757.467	1.59723	0.211087	7.56667	3.83e-14	2.03e-13	Ups	CzcO	tig00001	23015	24520	Flavin-binding monooxygenase-like
NPGAP_01180	456	120	22.1	182	33.59	190	33.49	694	81.19	571	84.21	446	76.43	335.432	1.35977	0.179833	7.56127	3.99e-14	2.11e-13	Ups	--	tig00001	221876	222331	Domain of unknown function (DUF4178)
NPGAP_08155	612	1039	142.57	1131	155.53	1127	147.99	812	70.78	615	67.58	579	73.93	919.637	-1.13873	0.150662	-7.55818	4.09e-14	2.16e-13	Down	hisH	tig00001	1695864	1696475	imidazole glycerol phosphate synthase%2C glutamine amidotransferase subunit
NPGAP_10040	924	1164	105.79	1600	145.73	1307	113.68	797	46.01	807	58.74	710	60.04	1110.51	-1.20405	0.159414	-7.55294	4.26e-14	2.25e-13	Down	GT2	tig00001	2098536	2099459	Glycosyl transferase family 2
NPGAP_03940	1308	722	46.35	1237	79.59	1145	70.35	4152	169.33	3013	154.92	2706	161.66	1984.08	1.24292	0.164631	7.54971	4.36e-14	2.3e-13	Ups	MgtE	tig00001	782012	783319	CBS domain
NPGAP_13910	1164	1677	120.99	1883	136.14	1781	122.96	6300	288.72	4864	281.03	4334	290.95	3229.63	1.09534	0.145128	7.54739	4.44e-14	2.33e-13	Ups	CaiA	tig00001	2877217	2878380	Acyl-CoA dehydrogenase%2C C-terminal domain
NPGAP_06495	2868	8702	254.8	10716	314.45	15550	435.73	57724	1073.67	41362	969.91	46930	1278.65	27662.9	1.63056	0.216145	7.54384	4.56e-14	2.39e-13	Ups	gcvP	tig00001	1333953	1336820	glycine dehydrogenase
NPGAP_11445	930	298	26.91	549	49.68	526	45.45	1754	100.61	1544	111.65	1227	103.1	902.478	1.3023	0.173099	7.52344	5.34e-14	2.79e-13	Ups	OCDMu	tig00001	2394419	2395348	Ornithine cyclodeaminase/mu-crystallin family
NPGAP_14370	660	3392	431.6	5924	755.39	5250	639.27	3554	287.25	2400	244.56	1944	230.16	3852.53	-1.29809	0.172631	-7.51942	5.5e-14	2.88e-13	Down	PabA	tig00001	2970797	2971456	glutamine amidotransferase of anthranilate synthase or aminodeoxychorismate synthase
NPGAP_13355	1977	3403	144.55	4155	176.88	3714	150.97	2577	69.53	2195	74.67	2083	82.33	3143.29	-1.12215	0.149342	-7.51392	5.74e-14	2.99e-13	Down	AmyA	tig00001	2767744	2769720	Alpha amylase%2C catalytic domain
NPGAP_13135	636	1167	154.09	1614	213.57	1362	172.1	1006	84.38	842	89.04	747	91.78	1160.06	-1.08205	0.144079	-7.51007	5.91e-14	3.08e-13	Down	MutT	tig00001	2725744	2726379	NUDIX domain
NPGAP_11335	1029	10828	883.69	9535	779.84	10087	787.8	6571	340.65	5023	328.29	4831	366.86	8252.79	-1.31716	0.175553	-7.5029	6.24e-14	3.25e-13	Down	--	tig00001	2367657	2368685	L-asparaginase II
NPGAP_02115	1965	804	34.36	1080	46.26	1070	43.76	3762	102.13	2551	87.31	2526	100.45	1817.23	1.14732	0.153383	7.48013	7.42e-14	3.85e-13	Ups	DAP2	tig00001	409950	411914	Prolyl oligopeptidase family
NPGAP_05210	867	580	56.18	450	43.68	478	44.31	279	17.17	190	14.74	210	18.93	391.476	-1.57299	0.210635	-7.46788	8.15e-14	4.22e-13	Down	ComEA	tig00001	1061516	1062382	competence protein ComEA helix-hairpin-helix repeat region
NPGAP_11395	1032	260	21.16	503	41.02	371	28.89	1532	79.19	1239	80.74	975	73.83	743.232	1.29714	0.173881	7.45994	8.66e-14	4.48e-13	Ups	pstC	tig00001	2380584	2381615	phosphate ABC transporter%2C permease protein PstC
NPGAP_03275	936	278	24.94	653	58.71	442	37.95	2081	118.6	1582	113.67	1416	118.21	978.037	1.46998	0.197163	7.45567	8.94e-14	4.62e-13	Ups	WcaG	tig00001	661856	662791	NAD dependent epimerase/dehydratase family
NPGAP_06430	237	1055	373.83	1131	401.62	1003	340.11	835	187.94	592	167.99	454	149.69	877.627	-1.20789	0.162086	-7.45213	9.18e-14	4.73e-13	Down	--	tig00001	1324471	1324707	hypothetical protein
NPGAP_08500	1311	5889	377.23	4122	264.61	5188	318.03	3251	132.28	1797	92.18	1823	108.66	3935.5	-1.59898	0.214754	-7.44562	9.65e-14	4.96e-13	Down	TlyC	tig00001	1765001	1766311	CBS domain
NPGAP_08350	516	639	104	694	113.19	1261	196.4	5336	551.64	3437	447.96	2620	396.76	2078.74	1.64965	0.221608	7.44401	9.77e-14	5.02e-13	Ups	--	tig00001	1739834	1740349	Protein of unknown function (DUF3145)
NPGAP_09610	1797	12512	584.72	12564	588.41	11124	497.49	8144	241.76	5307	198.61	5745	249.82	9729.05	-1.33932	0.179968	-7.44202	9.92e-14	5.08e-13	Down	--	tig00001	1998624	2000420	hypothetical protein
NPGAP_09895	828	265	26.88	436	44.32	408	39.6	1431	92.19	1227	99.66	851	80.31	704.032	1.22517	0.164796	7.4345	1.05e-13	5.37e-13	Ups	YckC	tig00001	2065007	2065834	RDD family
NPGAP_10575	654	723	92.84	1127	145.03	1361	167.24	3885	316.89	3886	399.61	3633	434.08	2261.38	1.42737	0.192196	7.4266	1.11e-13	5.69e-13	Ups	msrA	tig00001	2203186	2203839	peptide-methionine (S)-S-oxide reductase
NPGAP_13550	885	116	11.01	273	25.96	219	19.89	872	52.56	759	57.68	711	62.78	450.297	1.53975	0.207334	7.42646	1.12e-13	5.69e-13	Ups	--	tig00001	2809053	2809937	GDSL-like Lipase/Acylhydrolase family
NPGAP_07275	2103	9163	365.9	12530	501.44	10405	397.62	7295	185.05	6586	210.62	5713	212.28	8928.27	-1.11335	0.150338	-7.40564	1.31e-13	6.64e-13	Down	uvrB	tig00001	1492092	1494194	excinuclease ABC subunit B
NPGAP_06815	420	3276	655.03	3491	699.53	3770	721.37	18175	2308.43	11369	1820.47	8083	1503.85	7224.57	1.34443	0.18181	7.39469	1.42e-13	7.2e-13	Ups	--	tig00001	1393667	1394086	FKBP-type peptidyl-prolyl cis-trans isomerase
NPGAP_13685	162	121	62.72	231	120.01	128	63.5	40	13.17	36	14.95	49	23.64	108.922	-2.23095	0.301967	-7.38806	1.49e-13	7.55e-13	Down	--	tig00001	2835488	2835649	hypothetical protein
NPGAP_09680	540	312	48.52	371	57.82	430	63.99	2238	221.08	1010	125.79	1192	172.49	831.99	1.51889	0.205622	7.38684	1.5e-13	7.61e-13	Ups	purE	tig00001	2015950	2016489	phosphoribosylaminoimidazole carboxylase%2C catalytic subunit
NPGAP_03005	594	1348	190.58	1552	219.89	1237	167.36	1031	92.59	855	96.8	580	76.3	1141.44	-1.18648	0.161076	-7.36601	1.76e-13	8.88e-13	Down	AcrR	tig00001	598902	599495	Bacterial regulatory proteins%2C tetR family
NPGAP_10270	900	8025	748.81	11449	1070.6	15417	1376.66	66577	3946.15	37944	2835.38	52196	4531.85	29106.1	1.73201	0.235501	7.35455	1.92e-13	9.66e-13	Ups	sucD	tig00001	2140001	2140900	succinate-CoA ligase%2C alpha subunit
NPGAP_13485	1053	5201	414.79	7628	609.66	6221	474.79	4889	247.68	3288	210	3219	238.88	5235.86	-1.15394	0.156923	-7.35355	1.93e-13	9.72e-13	Down	YrpB	tig00001	2794944	2795996	Nitronate monooxygenase
NPGAP_14145	222	502	189.9	353	133.82	366	132.49	176	42.29	195	59.07	131	46.11	311.319	-1.70392	0.23202	-7.34383	2.08e-13	1.04e-12	Down	--	tig00001	2925397	2925618	Cyclophilin type peptidyl-prolyl cis-trans isomerase/CLD
NPGAP_11895	960	316	27.64	463	40.59	435	36.42	1629	90.52	1150	80.56	914	74.4	748.541	1.15795	0.15782	7.33716	2.18e-13	1.09e-12	Ups	menB	tig00001	2481227	2482186	naphthoate synthase
NPGAP_02000	933	1206	108.55	1756	158.4	1417	122.06	793	45.34	953	68.69	674	56.45	1181.18	-1.24404	0.169918	-7.32139	2.45e-13	1.23e-12	Down	--	tig00001	386646	387578	hypothetical protein
NPGAP_07345	1542	363	19.77	555	30.29	485	25.28	2475	85.62	1218	53.12	1414	71.65	982.182	1.4092	0.192591	7.31707	2.53e-13	1.27e-12	Ups	cobJ	tig00001	1509954	1511495	precorrin-3B C17-methyltransferase
NPGAP_02860	1194	2789	196.16	2283	160.92	2316	155.88	1687	75.37	1300	73.22	1022	66.88	2004.52	-1.33101	0.182063	-7.31072	2.66e-13	1.33e-12	Down	--	tig00001	566042	567235	Histidine kinase
NPGAP_04520	2127	860	33.95	1478	58.48	1404	53.05	4613	115.69	3743	118.35	3129	114.95	2337.49	1.19687	0.163733	7.30989	2.67e-13	1.33e-12	Ups	glgX	tig00001	908350	910476	glycogen debranching enzyme GlgX
NPGAP_13945	1563	1568	84.25	2322	125.03	2215	113.89	9150	312.29	5228	224.95	5815	290.72	4012.76	1.28666	0.176248	7.30025	2.87e-13	1.43e-12	Ups	--	tig00001	2883339	2884901	ABC transporter
NPGAP_14175	2097	11752	470.63	10372	416.26	9902	379.48	5501	139.94	4061	130.24	5227	194.78	8373.07	-1.50794	0.206735	-7.2941	3.01e-13	1.49e-12	Down	--	tig00001	2931016	2933112	MviN-like protein
NPGAP_00570	804	955	99.75	1545	161.72	1892	189.12	6219	412.63	4781	399.92	6402	622.21	3375.46	1.59129	0.218877	7.27028	3.59e-13	1.78e-12	Ups	GlpC	tig00001	108934	109737	Cysteine-rich domain
NPGAP_02470	684	1024	125.72	842	103.6	866	101.75	650	50.69	452	44.44	340	38.84	733.342	-1.37997	0.189869	-7.26801	3.65e-13	1.81e-12	Down	--	tig00001	486599	487282	Peptidyl-tRNA hydrolase PTH2
NPGAP_13460	1248	296	19.92	648	43.7	545	35.1	2373	101.43	1569	84.55	1414	88.54	1032.61	1.41551	0.19482	7.26571	3.71e-13	1.83e-12	Ups	--	tig00001	2790753	2792000	Glycosyltransferase family 87
NPGAP_13805	312	52	14	44	11.87	61	15.71	268	45.82	254	54.75	309	77.39	152.808	1.95853	0.269782	7.25967	3.88e-13	1.91e-12	Ups	YidJ	tig00001	2858561	2858872	GCN5-related N-acetyl-transferase
NPGAP_10110	891	7191	677.76	6731	635.78	7268	655.55	5523	330.67	3128	236.1	2633	230.92	5661.65	-1.37055	0.188844	-7.25761	3.94e-13	1.94e-12	Down	WcaG	tig00001	2108182	2109072	NAD dependent epimerase/dehydratase family
NPGAP_03000	999	2308	194.02	2913	245.4	2403	193.31	2063	110.16	1538	103.54	1316	102.94	2154.21	-1.05956	0.14608	-7.25333	4.07e-13	2e-12	Down	IspA	tig00001	597809	598807	Polyprenyl synthetase
NPGAP_04930	1035	1891	153.43	2111	171.65	1967	152.73	1447	74.58	1343	87.27	1046	78.97	1694.15	-1.0591	0.146116	-7.24836	4.22e-13	2.07e-12	Down	--	tig00001	992068	993102	putative sugar O-methyltransferase
NPGAP_11295	507	6362	1053.79	5242	870.15	6439	1020.65	3934	413.92	3525	467.59	2567	395.64	4923.95	-1.28641	0.177533	-7.24605	4.29e-13	2.1e-12	Down	--	tig00001	2360584	2361090	Putative bacterial sensory transduction regulator
NPGAP_13310	1548	274	14.86	339	18.43	678	35.2	8243	284.06	4479	194.59	7932	400.4	3257.99	3.32534	0.459143	7.24249	4.41e-13	2.15e-12	Ups	--	tig00001	2758134	2759681	Dual specificity phosphatase%2C catalytic domain
NPGAP_10370	1578	39937	2125.37	49116	2619.5	48192	2454.35	28463	962.2	25259	1076.51	22683	1123.24	37209.9	-1.24447	0.172142	-7.22934	4.85e-13	2.37e-12	Down	guaA	tig00001	2158868	2160445	GMP synthase (glutamine-hydrolyzing)%2C C-terminal domain
NPGAP_06205	1131	225	16.71	353	26.27	255	18.12	1086	51.22	854	50.78	657	45.39	524.244	1.19982	0.166594	7.20203	5.93e-13	2.89e-12	Ups	--	tig00001	1280140	1281270	chorismate binding enzyme
NPGAP_06865	846	593	58.86	1180	117.39	765	72.67	408	25.73	461	36.65	350	32.33	652.661	-1.42248	0.197519	-7.2017	5.95e-13	2.89e-12	Down	--	tig00001	1405316	1406161	PD-(D/E)XK nuclease superfamily
NPGAP_11800	402	1142	238.56	1500	314.03	1614	322.66	9711	1288.63	4724	790.3	3436	667.89	3240.53	1.55744	0.216267	7.20149	5.96e-13	2.89e-12	Ups	--	tig00001	2467808	2468209	Protein of unknown function (DUF3151)
NPGAP_08275	1194	1684	118.44	1361	95.93	1461	98.34	1051	46.96	712	40.1	673	44.04	1222.18	-1.33066	0.184842	-7.19892	6.07e-13	2.94e-12	Down	metZ	tig00001	1723584	1724777	O-succinylhomoserine sulfhydrylase
NPGAP_08665	306	16657	4571.32	22865	6288.58	22127	5811.25	13607	2372.1	9510	2090.11	10746	2744.14	16593.6	-1.25681	0.174723	-7.19312	6.33e-13	3.06e-12	Down	rplU	tig00001	1795160	1795465	ribosomal protein bL21
NPGAP_10730	855	164	16.11	217	21.36	192	18.05	886	55.28	556	43.73	488	44.6	379.586	1.29186	0.179644	7.19122	6.42e-13	3.1e-12	Ups	--	tig00001	2241437	2242291	hypothetical protein
NPGAP_11230	702	998	119.39	1882	225.62	1865	213.51	5662	430.25	5514	528.25	4807	535.08	3195.81	1.35175	0.188226	7.1815	6.9e-13	3.33e-12	Ups	YckC	tig00001	2349032	2349733	RDD family
NPGAP_01335	459	1017	186.07	1709	313.35	1975	345.8	5626	653.85	5517	808.35	5132	873.68	3243.78	1.39211	0.193889	7.17994	6.97e-13	3.36e-12	Ups	--	tig00001	250616	251074	hypothetical protein
NPGAP_03725	978	1998	171.56	1968	169.35	2131	175.11	1515	82.64	1298	89.26	802	64.08	1681.94	-1.20323	0.167637	-7.17757	7.1e-13	3.41e-12	Down	--	tig00001	743159	744136	ASCH domain
NPGAP_04090	528	3836	610.11	4688	747.23	4514	687.06	3147	317.95	2521	321.11	2516	372.36	3669.56	-1.0763	0.150335	-7.15932	8.11e-13	3.89e-12	Down	--	tig00001	817997	818524	hypothetical protein
NPGAP_01655	378	2110	468.77	4295	956.26	5320	1131.07	18741	2644.8	17289	3076.01	11901	2460.21	8977.93	1.59845	0.223277	7.15905	8.12e-13	3.89e-12	Ups	--	tig00001	312209	312586	hypothetical protein
NPGAP_12695	1491	617	34.75	793	44.76	732	39.45	2243	80.25	1894	85.43	1740	91.19	1251.47	1.03432	0.1446	7.15302	8.49e-13	4.06e-12	Ups	HisM	tig00001	2637445	2638935	amino ABC transporter%2C permease protein%2C 3-TM region%2C His/Glu/Gln/Arg/opine family
NPGAP_14740	681	7957	981.23	6987	863.47	6107	720.69	4359	341.45	3869	382.09	3191	366.15	5725.88	-1.31238	0.183666	-7.14551	8.97e-13	4.28e-12	Down	--	tig00002	49758	50438	TrwC relaxase
NPGAP_00425	894	2687	252.4	3244	305.38	3891	349.78	13109	782.21	9290	698.86	7570	661.67	6087.09	1.15683	0.161922	7.14435	9.04e-13	4.31e-12	Ups	CcmA	tig00001	79975	80868	ABC transporter
NPGAP_07745	561	3362	503.27	4774	716.18	4224	605.1	3410	324.25	2595	311.09	1838	256.01	3448.61	-1.08856	0.152373	-7.14401	9.06e-13	4.31e-12	Down	gmk	tig00001	1602384	1602944	guanylate kinase
NPGAP_00110	645	591	76.95	739	96.42	645	80.37	268	22.16	381	39.73	301	36.47	516.895	-1.42445	0.199641	-7.13507	9.67e-13	4.6e-12	Down	--	tig00001	18845	19489	Sortase family
NPGAP_10495	963	165	14.39	363	31.72	326	27.21	1090	60.38	1070	74.73	863	70.03	593.472	1.41724	0.198926	7.1245	1.04e-12	4.96e-12	Ups	coaA	tig00001	2187346	2188308	pantothenate kinase
NPGAP_04890	588	7868	1123.71	8092	1158.19	7471	1021.1	6093	552.77	4843	553.92	3744	497.55	6592.25	-1.11487	0.156507	-7.12345	1.05e-12	4.98e-12	Down	--	tig00001	982833	983420	GAD-like domain
NPGAP_01330	1371	2859	175.12	5105	313.37	5863	343.68	20186	785.42	15014	736.49	13531	771.21	9518.08	1.39178	0.195493	7.11931	1.08e-12	5.13e-12	Ups	AdhE	tig00001	249206	250576	Aldehyde dehydrogenase family
NPGAP_00260	219	241	92.41	216	83.01	216	79.26	59	14.37	105	32.24	66	23.55	164.136	-1.91193	0.26889	-7.11043	1.16e-12	5.46e-12	Down	--	tig00001	47988	48206	hypothetical protein
NPGAP_09760	492	1434	244.77	1427	244.1	1984	324.07	5764	624.96	5198	710.53	5462	867.5	3317.45	1.34111	0.189026	7.09483	1.3e-12	6.1e-12	Ups	--	tig00001	2035182	2035673	SMI1 / KNR4 family (SUKH-1)
NPGAP_08535	459	110	20.13	188	34.47	260	45.52	1104	128.31	712	104.32	528	89.89	430.376	1.60003	0.225736	7.08807	1.36e-12	6.4e-12	Ups	Tic20	tig00001	1772015	1772473	Domain of unknown function (DUF4870)
NPGAP_12030	681	3725	459.35	3295	407.2	3925	463.19	2805	219.72	2046	202.05	1497	171.77	3006.68	-1.24009	0.175041	-7.08457	1.39e-12	6.55e-12	Down	--	tig00001	2505884	2506564	CoA binding domain
NPGAP_10410	666	716	90.28	1487	187.91	1232	148.66	4446	356.11	3583	361.81	3252	381.55	2254.55	1.30604	0.18459	7.07531	1.49e-12	6.99e-12	Ups	RpoE	tig00001	2169300	2169965	RNA polymerase sigma factor%2C sigma-70 family
NPGAP_01490	1203	5651	394.48	6305	441.09	13204	882.08	49209	2182.08	34111	1906.95	44099	2864.47	23249.5	1.89765	0.268429	7.06945	1.56e-12	7.28e-12	Ups	AcoA	tig00001	278545	279747	Dehydrogenase E1 component
NPGAP_11000	702	468	55.99	957	114.73	970	111.05	3864	293.62	2565	245.73	2173	241.88	1655.24	1.40586	0.198885	7.06869	1.56e-12	7.31e-12	Ups	MntR	tig00001	2295015	2295716	Iron dependent repressor%2C N-terminal DNA binding domain
NPGAP_11390	1128	1366	101.7	2239	167.05	1845	131.45	6258	295.95	5133	306.04	5742	397.77	3516.17	1.25468	0.177746	7.05885	1.68e-12	7.83e-12	Ups	pstS	tig00001	2379319	2380446	phosphate ABC transporter%2C phosphate-binding protein PstS
NPGAP_06535	624	1759	236.73	2420	326.39	2107	271.36	1234	105.49	1484	159.94	922	115.46	1717.58	-1.19033	0.168689	-7.05633	1.71e-12	7.96e-12	Down	SUA5	tig00001	1345815	1346438	tRNA threonylcarbamoyl adenosine modification protein%2C Sua5/YciO/YrdC/YwlC family
NPGAP_12005	981	2704	231.48	2870	246.22	2517	206.2	2227	121.1	1321	90.56	1070	85.23	2200.26	-1.26695	0.179574	-7.05532	1.72e-12	8.01e-12	Down	--	tig00001	2499815	2500795	Protein of unknown function (DUF559)
NPGAP_05575	1161	6120	442.68	7130	516.84	8071	558.68	25688	1180.29	19152	1109.41	19059	1282.77	13212.7	1.15184	0.163341	7.05174	1.77e-12	8.2e-12	Ups	QcrA	tig00001	1149086	1150246	Rieske [2Fe-2S] domain
NPGAP_11355	474	7506	1329.83	11229	1993.73	10483	1777.36	5977	672.66	5617	796.96	5333	879.17	7990.69	-1.16682	0.165535	-7.04883	1.8e-12	8.36e-12	Down	--	tig00001	2372524	2372997	Domain of unknown function (DUF1794)
NPGAP_03010	1155	1537	111.75	1760	128.24	1600	111.33	1374	63.46	1037	60.38	849	57.44	1400.36	-1.02159	0.145008	-7.04503	1.85e-12	8.58e-12	Down	--	tig00001	599492	600646	Alanine racemase%2C N-terminal domain
NPGAP_12345	570	260	38.31	422	62.31	425	59.92	1753	164.06	1299	153.27	786	107.75	740.627	1.3278	0.188682	7.03725	1.96e-12	9.06e-12	Ups	--	tig00001	2568616	2569185	hypothetical protein
NPGAP_02810	789	4962	528.14	6864	732.16	5430	553.08	4248	287.21	3657	311.72	3192	316.13	4876.15	-1.04286	0.148235	-7.03519	1.99e-12	9.18e-12	Down	xth	tig00001	558520	559308	exodeoxyribonuclease III
NPGAP_01100	1365	150	9.23	293	18.06	261	15.37	1137	44.43	683	33.65	678	38.81	483.792	1.38845	0.197418	7.03304	2.02e-12	9.31e-12	Ups	--	tig00001	207256	208620	Histidine kinase
NPGAP_08315	1134	1238	91.68	1706	126.61	1329	94.18	1150	54.1	915	54.26	614	42.31	1189.59	-1.10816	0.157764	-7.02414	2.15e-12	9.91e-12	Down	UgpQ	tig00001	1732001	1733134	Glycerophosphoryl diester phosphodiesterase family
NPGAP_13570	1728	385	18.71	659	32.1	563	26.18	2141	66.09	1516	59	1208	54.63	986.102	1.15798	0.164984	7.01872	2.24e-12	1.03e-11	Ups	--	tig00001	2812812	2814539	hypothetical protein
NPGAP_05260	1323	1296	82.26	1371	87.21	955	58.01	855	34.47	658	33.45	506	29.89	984.402	-1.283	0.182894	-7.01501	2.3e-12	1.05e-11	Down	--	tig00001	1076146	1077468	McrBC 5-methylcytosine restriction system component
NPGAP_12900	291	316	91.19	648	187.41	453	125.1	251	46.01	215	49.69	209	56.12	363.088	-1.43405	0.204559	-7.01046	2.38e-12	1.09e-11	Down	--	tig00001	2675675	2675965	YCII-related domain
NPGAP_05055	795	1365	144.19	2355	249.3	1842	186.2	1145	76.83	1132	95.76	945	92.88	1513.76	-1.16904	0.166771	-7.00987	2.39e-12	1.09e-11	Down	thyA	tig00001	1018874	1019668	thymidylate synthase
NPGAP_06310	648	1050	136.08	1392	180.79	1192	147.83	1046	86.11	662	68.71	572	68.98	1012.56	-1.10805	0.158145	-7.00652	2.44e-12	1.11e-11	Down	ruvC	tig00001	1300069	1300716	crossover junction endodeoxyribonuclease RuvC
NPGAP_11850	678	790	97.85	1174	145.73	1207	143.07	4333	340.92	2755	273.28	2556	294.59	1957.86	1.16252	0.165978	7.00408	2.49e-12	1.13e-11	Ups	--	tig00001	2475586	2476263	NAD(P)H-binding
NPGAP_00815	1389	32554	1968.2	34127	2067.75	31704	1834.34	22879	878.67	20003	968.51	14963	841.78	27160.1	-1.19646	0.170895	-7.00113	2.54e-12	1.15e-11	Down	Ndh	tig00001	155907	157295	Pyridine nucleotide-disulphide oxidoreductase
NPGAP_10825	1458	122	7.03	226	13.05	173	9.54	831	30.4	581	26.8	429	22.99	355.024	1.36751	0.19534	7.00066	2.55e-12	1.16e-11	Ups	AnsP	tig00001	2259410	2260867	Amino acid permease
NPGAP_05805	594	278	39.3	236	33.44	327	44.24	1103	99.06	868	98.28	830	109.19	563.456	1.28644	0.183924	6.99442	2.66e-12	1.21e-11	Ups	--	tig00001	1195251	1195844	hypothetical protein
NPGAP_12940	1167	479	34.47	503	36.27	562	38.7	2218	101.39	1385	79.82	1203	80.55	969.143	1.16932	0.167217	6.99282	2.69e-12	1.22e-11	Ups	--	tig00001	2685014	2686180	Histidine kinase
NPGAP_02110	1173	1122	80.33	1252	89.83	1416	97.01	4579	208.24	3228	185.07	3412	227.3	2330.65	1.13216	0.161921	6.99208	2.71e-12	1.22e-11	Ups	AbgB	tig00001	408778	409950	amidohydrolase
NPGAP_04045	2145	3363	131.66	3756	147.37	3151	118.06	2764	68.74	1827	57.28	1729	62.99	2868.38	-1.13481	0.162341	-6.99027	2.74e-12	1.24e-11	Down	UvrD	tig00001	808807	810951	HRDC domain
NPGAP_05755	870	2892	279.16	2955	285.85	2581	238.42	2247	137.78	1670	129.09	1251	112.36	2352.29	-1.15453	0.165218	-6.9879	2.79e-12	1.26e-11	Down	--	tig00001	1185230	1186099	Sucrase/ferredoxin-like
NPGAP_11520	684	15849	1945.86	14773	1817.67	12574	1477.36	6874	536.1	8967	881.66	5098	582.4	11373	-1.46269	0.209586	-6.97894	2.97e-12	1.34e-11	Down	--	tig00001	2412751	2413434	hypothetical protein
NPGAP_07225	1008	10032	835.78	18299	1527.81	22956	1830.22	77874	4121.2	73649	4913.79	59512	4613.44	39850.6	1.61707	0.231809	6.97589	3.04e-12	1.36e-11	Ups	gap	tig00001	1479363	1480370	glyceraldehyde-3-phosphate dehydrogenase%2C type I
NPGAP_02370	1170	551	39.55	937	67.4	763	52.41	2504	114.17	2152	123.7	1741	116.28	1335.53	1.08765	0.156027	6.97087	3.15e-12	1.41e-11	Ups	--	tig00001	461690	462859	Uncharacterized conserved protein (DUF2183)
NPGAP_04780	756	570	63.32	929	103.42	1005	106.83	3150	222.27	2374	211.19	2103	217.37	1555.14	1.18174	0.169593	6.96812	3.21e-12	1.44e-11	Ups	--	tig00001	959302	960057	Siderophore-interacting protein
NPGAP_07025	1287	491	32.04	462	30.21	465	29.04	358	14.84	226	11.81	167	10.14	378.461	-1.37263	0.197035	-6.9664	3.25e-12	1.45e-11	Down	AraJ	tig00001	1437302	1438588	Major Facilitator Superfamily
NPGAP_10200	849	2438	241.15	1842	182.59	2311	218.76	1538	96.64	1120	88.72	970	89.28	1797.3	-1.30682	0.187821	-6.95782	3.46e-12	1.54e-11	Down	NagD	tig00001	2126794	2127642	HAD hydrolase%2C family IIA
NPGAP_14275	1275	1749	115.2	2213	146.07	1680	105.89	1466	61.34	1164	61.4	1001	61.35	1596.23	-1.05659	0.152013	-6.95067	3.64e-12	1.62e-11	Down	recF	tig00001	2953133	2954407	DNA replication and repair protein RecF
NPGAP_13725	1251	11850	795.48	11746	790.2	11855	761.57	50631	2158.99	38892	2090.8	27258	1702.62	23191.7	1.24228	0.178794	6.94808	3.7e-12	1.65e-11	Ups	--	tig00001	2843448	2844698	Dyp-type peroxidase family
NPGAP_02180	1227	907	62.08	1766	121.13	2042	133.75	5991	260.46	7407	405.98	4604	293.21	3461.52	1.51631	0.218849	6.92854	4.25e-12	1.89e-11	Ups	LivK	tig00001	426021	427247	Periplasmic binding protein
NPGAP_07855	1329	2146	135.6	2780	176.04	4296	259.78	12836	515.22	10172	514.74	12149	714.33	6862.67	1.51936	0.219376	6.92583	4.33e-12	1.92e-11	Ups	DppD	tig00001	1627150	1628478	oligopeptide/dipeptide ABC transporter%2C ATP-binding protein%2C C-terminal domain
NPGAP_14825	423	38207	7585.24	27008	5373.47	28918	5494.09	9153	1154.29	15671	2491.53	10117	1868.93	23556.8	-1.80867	0.261484	-6.91694	4.62e-12	2.04e-11	Down	--	tig00002	62409	62831	hypothetical protein
NPGAP_09505	1173	384	27.49	545	39.1	580	39.74	2047	93.09	1290	73.96	1219	81.21	927.835	1.15044	0.166897	6.89314	5.46e-12	2.41e-11	Ups	--	tig00001	1977885	1979057	Bacterial phospho-glucose isomerase C-terminal SIS domain
NPGAP_12215	837	1469	147.39	1066	107.19	1135	108.98	880	56.09	516	41.46	456	42.57	976.856	-1.45083	0.210578	-6.88977	5.59e-12	2.46e-11	Down	folP	tig00001	2541804	2542640	dihydropteroate synthase
NPGAP_09880	1059	410	32.51	559	44.42	647	49.1	1981	99.79	1411	89.61	1537	113.41	1013.86	1.18879	0.172546	6.88971	5.59e-12	2.46e-11	Ups	MoxR	tig00001	2061550	2062608	ATPase family associated with various cellular activities (AAA)
NPGAP_02125	336	2089	522.11	2790	698.82	3238	774.47	9924	1575.58	8409	1683.12	5750	1337.24	4931.9	1.12348	0.163227	6.88291	5.86e-12	2.58e-11	Ups	--	tig00001	413771	414106	Protein of unknown function (DUF4235)
NPGAP_00845	861	119	11.61	162	15.83	175	16.33	672	41.63	431	33.67	448	40.66	306.751	1.3239	0.192529	6.87634	6.14e-12	2.7e-11	Ups	--	tig00001	160494	161354	Protein of unknown function (DUF692)
NPGAP_05915	1110	662	50.08	1024	77.64	1494	108.17	4397	211.31	3584	217.15	4302	302.85	2390.22	1.54735	0.22513	6.87315	6.28e-12	2.75e-11	Ups	hemH	tig00001	1220181	1221290	ferrochelatase
NPGAP_12240	966	6729	584.98	6758	588.77	5894	490.34	5022	277.33	2924	203.57	3052	246.88	5295.54	-1.25746	0.182958	-6.87296	6.29e-12	2.75e-11	Down	--	tig00001	2547144	2548109	putative hydrolase
NPGAP_04670	363	191	44.19	202	46.83	177	39.19	110	16.17	52	9.63	64	13.78	141.608	-1.74506	0.254077	-6.86823	6.5e-12	2.84e-11	Down	--	tig00001	940099	940461	Gamma-glutamyl cyclotransferase%2C AIG2-like
NPGAP_03510	621	342	46.25	540	73.18	525	67.94	2071	177.9	1256	136.02	1095	137.79	883.68	1.19996	0.175159	6.8507	7.35e-12	3.21e-11	Ups	CynT	tig00001	697618	698238	Carbonic anhydrase
NPGAP_06330	1827	2272	104.43	3098	142.71	2848	125.28	10044	293.26	6828	251.34	5917	253.07	4771.67	1.02652	0.149842	6.85067	7.35e-12	3.21e-11	Ups	secD	tig00001	1302838	1304664	protein-export membrane protein%2C SecD/SecF family
NPGAP_00150	1485	297	16.8	573	32.47	442	23.92	1524	54.75	1299	58.83	1168	61.46	818.281	1.19666	0.174793	6.84614	7.59e-12	3.3e-11	Ups	--	tig00001	26880	28364	hypothetical protein
NPGAP_11880	822	1040	106.25	1187	121.53	1227	119.96	1003	65.09	590	48.27	452	42.97	944.777	-1.21158	0.177044	-6.84338	7.73e-12	3.36e-11	Down	--	tig00001	2479570	2480391	short chain dehydrogenase
NPGAP_13220	720	110	12.83	137	16.01	113	12.61	598	44.31	365	34.09	334	36.25	250.686	1.38102	0.202132	6.83228	8.36e-12	3.63e-11	Ups	--	tig00001	2741994	2742713	Methyltransferase domain
NPGAP_03140	492	759	129.55	681	116.49	765	124.96	2950	319.85	1945	265.87	2058	326.86	1416.55	1.20039	0.175721	6.83124	8.42e-12	3.65e-11	Ups	--	tig00001	633410	633901	hypothetical protein
NPGAP_08380	681	94	11.59	160	19.77	200	23.6	581	45.51	593	58.56	495	56.8	326.117	1.46304	0.214466	6.82181	8.99e-12	3.89e-11	Ups	HisM	tig00001	1744269	1744949	amino ABC transporter%2C permease protein%2C 3-TM region%2C His/Glu/Gln/Arg/opine family
NPGAP_05920	870	441	42.57	563	54.46	523	48.31	2352	144.21	1236	95.55	1318	118.38	978.86	1.22285	0.179375	6.81729	9.28e-12	4.01e-11	Ups	SuhB	tig00001	1221331	1222200	Inositol monophosphatase family
NPGAP_04730	642	458	59.91	926	121.39	1049	131.31	3535	293.73	2787	291.95	2201	267.9	1659.87	1.37998	0.20277	6.80562	1.01e-11	4.34e-11	Ups	--	tig00001	948448	949089	Exonuclease
NPGAP_10875	1560	448	24.12	763	41.16	689	35.49	2166	74.07	2133	91.96	1367	68.47	1160.29	1.14779	0.16884	6.7981	1.06e-11	4.57e-11	Ups	--	tig00001	2267659	2269218	Sodium/hydrogen exchanger family
NPGAP_12720	1266	4827	320.19	8320	553.09	6990	443.72	5140	216.58	4101	217.85	3280	202.45	5572.23	-1.09072	0.160571	-6.7928	1.1e-11	4.73e-11	Down	LysC	tig00001	2642103	2643368	aspartate kinase%2C monofunctional class
NPGAP_05515	606	717	99.36	1141	158.46	1341	177.84	4198	369.54	3199	355.02	2573	331.78	2011.15	1.20541	0.177459	6.79259	1.1e-11	4.73e-11	Ups	--	tig00001	1136891	1137496	Protein of unknown function (DUF3043)
NPGAP_14475	177	1594	756.28	1926	915.77	1261	572.55	1125	339.06	906	344.24	477	210.58	1265.2	-1.38336	0.203901	-6.78444	1.17e-11	5e-11	Down	--	tig00002	4399	4575	hypothetical protein
NPGAP_13900	1419	1289	76.28	1626	96.44	1372	77.7	1054	39.62	1053	49.91	671	36.95	1213.26	-1.05027	0.155049	-6.77377	1.25e-11	5.37e-11	Down	--	tig00001	2873842	2875260	LssY C-terminus
NPGAP_11110	1626	8230	425.06	7331	379.44	10279	508.04	35941	1179.13	25544	1056.52	26016	1250.26	17473.7	1.30615	0.193378	6.75442	1.43e-11	6.12e-11	Ups	DdpA	tig00001	2321210	2322835	Bacterial extracellular solute-binding proteins%2C family 5 Middle
NPGAP_09870	651	202	26.06	299	38.65	339	41.85	1297	106.28	737	76.14	768	92.19	553.251	1.29019	0.19103	6.75387	1.44e-11	6.14e-11	Ups	--	tig00001	2059890	2060540	hypothetical protein
NPGAP_11255	501	11694	1960.16	6702	1125.82	9004	1444.33	5631	599.57	2646	355.19	3215	501.45	7016.74	-1.70553	0.25263	-6.75111	1.47e-11	6.25e-11	Down	ispF	tig00001	2354174	2354674	2-C-methyl-D-erythritol 2%2C4-cyclodiphosphate synthase
NPGAP_07510	1920	180	7.87	405	17.75	391	16.37	1214	33.73	1143	40.04	1040	42.33	672.388	1.40084	0.207783	6.74183	1.56e-11	6.65e-11	Ups	OafA	tig00001	1553531	1555450	Acyltransferase family
NPGAP_14305	2766	43989	1335.55	30578	930.38	35101	1019.85	19228	370.83	10907	265.19	15454	436.59	28049.8	-1.6742	0.248473	-6.73796	1.61e-11	6.82e-11	Down	gyrA	tig00001	2959905	2962670	DNA gyrase%2C A subunit
NPGAP_08615	525	2353	376.38	1703	273	2018	308.91	1278	129.86	1223	156.67	759	112.97	1646.92	-1.34853	0.200145	-6.73774	1.61e-11	6.82e-11	Down	--	tig00001	1786723	1787247	Domain of unknown function (DUF4442)
NPGAP_07935	438	500	95.87	419	80.51	499	91.56	275	33.49	268	41.15	224	39.96	385.475	-1.30208	0.19329	-6.73641	1.62e-11	6.87e-11	Down	MnhC	tig00001	1644912	1645349	NADH-ubiquinone/plastoquinone oxidoreductase chain 4L
NPGAP_13215	1242	116	7.84	260	17.62	207	13.39	763	32.77	761	41.21	513	32.28	398.297	1.38237	0.205334	6.7323	1.67e-11	7.06e-11	Ups	RfaB	tig00001	2740766	2742007	Glycosyl transferases group 1
NPGAP_07220	1197	12376	868.27	14225	1000.14	16426	1102.82	71585	3190.21	42414	2383.01	35078	2289.93	28947.5	1.31255	0.195153	6.72574	1.75e-11	7.37e-11	Ups	Pgk	tig00001	1478159	1479355	Phosphoglycerate kinase
NPGAP_12135	1242	139	9.4	264	17.89	213	13.78	860	36.94	654	35.41	486	30.58	396.653	1.2583	0.187125	6.72442	1.76e-11	7.43e-11	Ups	--	tig00001	2527216	2528457	hypothetical protein
NPGAP_04955	1401	4648	278.61	6746	405.24	4970	285.09	3832	145.91	2530	121.45	3010	167.88	4459.29	-1.19732	0.178067	-6.72398	1.77e-11	7.44e-11	Down	--	tig00001	997951	999351	Prenyltransferase and squalene oxidase repeat
NPGAP_07020	642	940	122.96	844	110.64	872	109.16	688	57.17	531	55.62	418	50.88	745.804	-1.14291	0.169995	-6.72322	1.78e-11	7.46e-11	Down	GntR	tig00001	1436603	1437244	Bacterial regulatory proteins%2C gntR family
NPGAP_07285	948	570	50.49	843	74.84	1030	87.32	3816	214.73	2080	147.56	2544	209.7	1659.59	1.35156	0.201033	6.72309	1.78e-11	7.46e-11	Ups	coaE	tig00001	1494942	1495889	dephospho-CoA kinase
NPGAP_04975	894	311	29.21	501	47.16	333	29.93	249	14.86	150	11.28	173	15.12	298.432	-1.39499	0.207715	-6.71588	1.87e-11	7.83e-11	Down	--	tig00001	1003328	1004221	ECF transporter%2C substrate-specific component
NPGAP_13380	1278	6401	420.61	6507	428.5	5441	342.15	4541	189.55	1984	104.4	2556	156.28	4817.46	-1.45429	0.216641	-6.71291	1.91e-11	7.98e-11	Down	ilvA	tig00001	2773388	2774665	threonine dehydratase
NPGAP_05875	1371	280	17.15	563	34.56	560	32.83	1689	65.72	1467	71.96	1396	79.57	918.332	1.29675	0.193313	6.70804	1.97e-11	8.24e-11	Ups	--	tig00001	1209331	1210701	hypothetical protein
NPGAP_14310	528	7009	1114.78	5483	873.95	6068	923.59	3292	332.6	2806	357.41	3246	480.39	4980.65	-1.38782	0.206906	-6.70748	1.98e-11	8.26e-11	Down	--	tig00001	2962667	2963194	Transmembrane domain of unknown function (DUF3566)
NPGAP_02335	186	242	109.26	581	262.89	284	122.71	139	39.87	174	62.91	111	46.63	267.49	-1.72488	0.257255	-6.70494	2.01e-11	8.39e-11	Down	--	tig00001	457869	458054	Catalase
NPGAP_01035	237	29	10.28	48	17.04	74	25.09	326	73.38	196	55.62	270	89.02	142.574	1.93667	0.288948	6.70247	2.05e-11	8.52e-11	Ups	--	tig00001	196914	197150	Selenoprotein%2C putative
NPGAP_04755	1263	444	29.52	725	48.31	667	42.44	10827	457.3	3751	199.73	10560	653.34	4025.92	3.11853	0.465375	6.70111	2.07e-11	8.59e-11	Ups	EfeB	tig00001	951706	952968	Tat-translocated enzyme
NPGAP_14350	909	931	86.01	1208	111.84	1066	94.25	4342	254.81	2722	201.39	2261	194.36	1913.1	1.07858	0.160989	6.69975	2.09e-11	8.66e-11	Ups	GlpG	tig00001	2967734	2968642	Rhomboid family
NPGAP_07495	1989	621	26.22	933	39.48	1076	43.48	3180	85.29	2338	79.05	2373	93.23	1626.21	1.16678	0.174182	6.69863	2.1e-11	8.71e-11	Ups	OafA	tig00001	1548699	1550687	Acyltransferase family
NPGAP_10925	1446	3959	229.92	2256	131.3	2539	141.11	1920	70.83	989	46	855	46.2	2252.75	-1.69744	0.253633	-6.69251	2.19e-11	9.07e-11	Down	RfbX	tig00001	2278729	2280174	Polysaccharide biosynthesis protein
NPGAP_13270	525	1703	272.41	1938	310.67	2022	309.52	5664	575.51	5197	665.74	5088	757.3	3394.47	1.07838	0.161178	6.69061	2.22e-11	9.17e-11	Ups	COG0610	tig00001	2749732	2750256	Type I restriction enzyme R protein N terminus (HSDR_N)
NPGAP_11455	1407	591	35.27	500	29.91	779	44.5	3403	129.02	2114	101.05	1470	81.64	1324.91	1.39524	0.208547	6.69032	2.23e-11	9.18e-11	Ups	--	tig00001	2396125	2397531	Purine catabolism regulatory protein-like family
NPGAP_12200	993	930	78.65	1448	122.72	1446	117.03	3818	205.11	3924	265.76	3532	277.94	2358.07	1.16168	0.173647	6.6899	2.23e-11	9.19e-11	Ups	--	tig00001	2539060	2540052	hypothetical protein
NPGAP_11950	246	1105	377.22	1165	398.56	799	261.02	558	121	251	68.62	471	149.61	778.32	-1.64621	0.246084	-6.68966	2.24e-11	9.2e-11	Down	--	tig00001	2490120	2490365	Protein of unknown function (DUF4229)
NPGAP_08005	699	277	33.28	407	49	369	42.42	1102	84.1	1062	102.18	763	85.3	616.4	1.04804	0.156737	6.68661	2.28e-11	9.37e-11	Ups	--	tig00001	1664702	1665400	DNA-3-methyladenine glycosylase
NPGAP_12985	1257	5063	338.25	6420	429.84	7731	494.27	23994	1018.26	17230	921.85	20730	1288.68	12613.4	1.2736	0.190573	6.68302	2.34e-11	9.59e-11	Ups	--	tig00001	2691653	2692909	Fatty acid desaturase
NPGAP_13600	2265	40	1.48	78	2.9	60	2.13	424	9.99	195	5.79	242	8.35	154.148	1.79699	0.268909	6.68251	2.35e-11	9.61e-11	Ups	--	tig00001	2818447	2820711	hypothetical protein
NPGAP_09925	1095	743	56.98	833	64.02	1115	81.83	3004	146.34	2546	156.37	2366	168.84	1650.53	1.13039	0.169765	6.65854	2.77e-11	1.13e-10	Ups	COG4603	tig00001	2070662	2071756	Branched-chain amino acid transport system / permease component
NPGAP_09425	2742	18009	551.55	14010	430.01	13529	396.52	9226	179.49	8435	206.88	6776	193.1	12392	-1.33121	0.200359	-6.6441	3.05e-11	1.25e-10	Down	secA	tig00001	1957965	1960706	preprotein translocase%2C SecA subunit
NPGAP_02875	450	812	151.53	749	140.08	825	147.34	3596	426.28	3039	454.18	1586	275.4	1600.49	1.28699	0.193796	6.64096	3.12e-11	1.27e-10	Ups	--	tig00001	570045	570494	hypothetical protein
NPGAP_01025	588	68	9.71	153	21.9	114	15.58	480	43.55	381	43.58	385	51.16	241.674	1.47993	0.223077	6.63415	3.26e-11	1.33e-10	Ups	COG3981	tig00001	193959	194546	Acetyltransferase (GNAT) domain
NPGAP_05400	504	2478	412.89	4560	761.44	6474	1032.31	19823	2098.12	16695	2227.75	15307	2373.23	9962.33	1.52087	0.229507	6.62671	3.43e-11	1.39e-10	Ups	--	tig00001	1111612	1112115	Cell division protein SepF
NPGAP_04050	249	1295	436.75	1892	639.48	1678	541.58	7915	1695.68	4531	1223.78	3418	1072.64	3110.5	1.2273	0.185268	6.62442	3.49e-11	1.41e-10	Ups	--	tig00001	811112	811360	hypothetical protein
NPGAP_03345	282	851	253.42	904	269.79	1134	323.17	2887	546.12	3055	728.57	2623	726.83	1794.14	1.14904	0.173784	6.61185	3.8e-11	1.54e-10	Ups	rpsS	tig00001	676650	676931	ribosomal protein uS19
NPGAP_06290	1152	4903	357.42	2550	186.29	3629	253.16	2238	103.63	1573	91.83	1244	84.38	2903.01	-1.5953	0.24148	-6.60634	3.94e-11	1.59e-10	Down	RfaB	tig00001	1295027	1296178	Glycosyltransferase Family 4
NPGAP_05035	1164	24533	1769.96	32096	2320.6	29128	2011.06	105274	4824.58	131365	7589.92	74610	5008.7	60717.5	1.41472	0.214193	6.60485	3.98e-11	1.61e-10	Ups	DesA	tig00001	1015886	1017049	Fatty acid desaturase
NPGAP_13300	786	193	20.62	314	33.62	301	30.78	851	57.76	984	84.19	665	66.11	511.036	1.21285	0.183657	6.6039	4e-11	1.61e-10	Ups	--	tig00001	2756340	2757125	hypothetical protein
NPGAP_06735	543	117	18.09	203	31.46	250	37	889	87.34	595	73.69	523	75.26	389.623	1.37156	0.20775	6.60199	4.06e-11	1.63e-10	Ups	--	tig00001	1378717	1379259	Aminoacyl-tRNA editing domain
NPGAP_12620	1347	5192	323.69	4317	269.72	7185	428.67	21909	867.65	21786	1087.73	15085	875.1	11583.7	1.35457	0.205289	6.59836	4.16e-11	1.67e-10	Ups	gabT	tig00001	2619909	2621255	4-aminobutyrate transaminase
NPGAP_11330	441	748	142.44	680	129.77	640	116.63	509	61.57	391	59.63	347	61.49	578.425	-1.16426	0.176505	-6.59621	4.22e-11	1.69e-10	Down	dtd	tig00001	2367220	2367660	D-tyrosyl-tRNA(Tyr) deacylase
NPGAP_08885	1242	1370	92.63	1520	103	1896	122.68	5575	239.45	4537	245.67	3391	213.35	2821.61	1.04649	0.158796	6.59017	4.39e-11	1.76e-10	Ups	COG3268	tig00001	1845098	1846339	Saccharopine dehydrogenase NADP binding domain
NPGAP_04430	324	349	90.46	496	128.84	422	104.67	331	54.5	234	48.57	208	50.16	350.276	-1.1292	0.171569	-6.58164	4.65e-11	1.86e-10	Down	--	tig00001	885956	886279	transposase
NPGAP_05600	1728	1409	68.48	2588	126.04	1857	86.36	1374	42.42	1036	40.32	1036	46.85	1596.13	-1.14966	0.174708	-6.58047	4.69e-11	1.87e-10	Down	UvrC	tig00001	1153312	1155039	exonuclease%2C DNA polymerase III%2C epsilon subunit family
NPGAP_14720	741	1865	211.36	2121	240.89	1715	186	867	62.42	1264	114.72	875	92.27	1533.36	-1.30817	0.198797	-6.58041	4.69e-11	1.87e-10	Down	--	tig00002	44632	45372	Toprim-like
NPGAP_02665	465	6420	1159.44	10522	1904.36	11496	1986.84	34234	3927.32	30926	4472.82	23203	3899.17	17922.9	1.21096	0.184326	6.56965	5.04e-11	2.01e-10	Ups	--	tig00001	523962	524426	Activator of Hsp90 ATPase homolog 1-like protein
NPGAP_00885	633	227	30.12	346	46	365	46.34	1185	99.86	842	89.46	714	88.14	563.902	1.10832	0.168879	6.56281	5.28e-11	2.1e-10	Ups	ccmA	tig00001	167506	168138	heme ABC exporter%2C ATP-binding protein CcmA
NPGAP_03170	1281	447	29.3	507	33.31	1267	79.49	11645	484.93	8395	440.74	10032	611.95	4765.87	3.07808	0.469207	6.56018	5.37e-11	2.13e-10	Ups	PaaJ	tig00001	638183	639463	acetyl-CoA C-acyltransferase
NPGAP_09855	1707	1129	55.54	2224	109.65	2018	95.01	7034	219.82	4900	193.05	4814	220.37	3388.62	1.22368	0.186544	6.55972	5.39e-11	2.14e-10	Ups	ManB	tig00001	2056122	2057828	Phosphoglucomutase/phosphomannomutase%2C C-terminal domain
NPGAP_08280	1212	5007	346.93	3431	238.24	3877	257.08	2870	126.32	2119	117.58	1614	104.06	3342.56	-1.36036	0.207386	-6.55955	5.4e-11	2.14e-10	Down	RnhA	tig00001	1724933	1726144	Histidine phosphatase superfamily (branch 1)
NPGAP_09690	771	3613	393.53	2948	321.79	3277	341.58	2653	183.56	1521	132.67	1368	138.65	2686.27	-1.29013	0.196696	-6.55899	5.42e-11	2.14e-10	Down	OmpR	tig00001	2017721	2018491	Transcriptional regulatory protein%2C C terminal
NPGAP_14800	363	1042	241.06	1002	232.31	1662	367.95	4353	639.7	4205	779.06	4105	883.66	2549.83	1.3497	0.205962	6.55313	5.63e-11	2.22e-10	Ups	--	tig00002	58932	59294	CRISPR-associated protein (Cas_Cas5)
NPGAP_04195	942	1717	153.07	1495	133.57	1753	149.55	5599	317.07	5120	365.54	3936	326.5	3049.25	1.10643	0.168983	6.54759	5.85e-11	2.3e-10	Ups	HisM	tig00001	839640	840581	Binding-protein-dependent transport system inner membrane component
NPGAP_11080	297	123	34.78	190	53.84	166	44.92	500	89.81	663	150.13	473	124.45	327.917	1.35997	0.207706	6.54757	5.85e-11	2.3e-10	Ups	--	tig00001	2314661	2314957	WXG100 family type VII secretion target
NPGAP_02915	1080	897	69.75	669	52.13	799	59.46	4180	206.46	2326	144.84	2096	151.65	1657.97	1.35441	0.20689	6.54654	5.89e-11	2.31e-10	Ups	NagC	tig00001	577560	578639	ROK family
NPGAP_02400	912	550	50.64	561	51.77	520	45.82	357	20.88	374	27.58	253	21.68	454.946	-1.15249	0.17611	-6.54415	5.98e-11	2.35e-10	Down	--	tig00001	470829	471740	Protein of unknown function (DUF559)
NPGAP_08255	1194	1085	76.31	1284	90.5	1085	73.03	985	44.01	762	42.92	488	31.94	973.957	-1.07651	0.164685	-6.53674	6.29e-11	2.46e-10	Down	--	tig00001	1718450	1719643	Major Facilitator Superfamily
NPGAP_14490	558	448	67.42	838	126.39	732	105.43	1951	186.52	2569	309.63	2187	306.26	1362.43	1.34983	0.207074	6.51857	7.1e-11	2.77e-10	Ups	--	tig00002	7154	7711	hypothetical protein
NPGAP_09710	276	171	52.03	323	98.49	266	77.45	1022	197.53	701	170.81	622	176.1	473.614	1.19246	0.182997	6.51631	7.21e-11	2.8e-10	Ups	--	tig00001	2022097	2022372	Acyl-CoA carboxylase epsilon subunit
NPGAP_00565	1503	3288	183.71	3774	211.32	5267	281.63	19266	683.79	10463	468.17	16405	852.9	9019.99	1.47378	0.226426	6.5089	7.57e-11	2.94e-10	Ups	LutB	tig00001	107435	108937	iron-sulfur cluster-binding protein
NPGAP_11820	780	60	6.46	96	10.36	57	5.87	1574	107.65	425	36.64	921	92.27	449.867	3.0523	0.469215	6.50513	7.76e-11	3.01e-10	Ups	cbiQ	tig00001	2470218	2470997	cobalt ECF transporter T component CbiQ
NPGAP_07490	846	440	43.68	592	58.89	720	68.4	2125	133.99	1524	121.15	1363	125.89	1042.22	1.07994	0.166251	6.49584	8.26e-11	3.2e-10	Ups	--	tig00001	1547760	1548605	Methyltransferase domain
NPGAP_03535	1272	1710	112.9	3062	202.59	4994	315.52	15834	664.04	11915	629.97	12179	748.18	7553.87	1.60603	0.247253	6.4955	8.28e-11	3.2e-10	Ups	MalK	tig00001	703428	704699	ABC transporter
NPGAP_13030	675	535	66.56	427	53.24	484	57.62	362	28.61	238	23.71	199	23.04	393.427	-1.30717	0.201379	-6.49112	8.52e-11	3.29e-10	Down	RhtB	tig00001	2699017	2699691	LysE type translocator
NPGAP_09140	333	308	77.67	607	153.41	910	219.62	2813	450.63	2089	421.9	2381	558.72	1392.4	1.58452	0.24448	6.48116	9.1e-11	3.51e-10	Ups	--	tig00001	1898514	1898846	hypothetical protein
NPGAP_07505	648	414	53.65	777	100.91	1081	134.07	3429	282.28	3179	329.93	1938	233.7	1627.25	1.46663	0.22638	6.47861	9.26e-11	3.56e-10	Ups	--	tig00001	1552789	1553436	hypothetical protein
NPGAP_09835	1785	4617	217.21	8002	377.28	9717	437.48	29486	881.19	24800	934.38	19849	868.92	14732.1	1.30501	0.201454	6.47798	9.3e-11	3.57e-10	Ups	--	tig00001	2051207	2052991	Biotin carboxylase%2C N-terminal domain
NPGAP_12180	1098	1970	150.67	2043	156.59	2044	149.61	1822	88.52	1066	65.29	918	65.33	1696.42	-1.12556	0.173786	-6.4767	9.38e-11	3.6e-10	Down	MidA	tig00001	2534441	2535538	Putative S-adenosyl-L-methionine-dependent methyltransferase
NPGAP_11025	2583	993	32.28	1783	58.09	1723	53.61	5827	120.34	3822	99.51	4143	125.33	2812.57	1.19897	0.185201	6.47388	9.55e-11	3.66e-10	Ups	pepN	tig00001	2299418	2302000	aminopeptidase N
NPGAP_09995	771	2517	274.15	5701	622.3	3281	342	2398	165.92	1956	170.62	1649	167.13	3004.26	-1.31342	0.203131	-6.46589	1.01e-10	3.86e-10	Down	GlpR	tig00001	2086376	2087146	DeoR C terminal sensor domain
NPGAP_08815	1209	4734	328.83	2593	180.5	3200	212.71	1775	78.32	1572	87.45	1494	96.56	2782.84	-1.54634	0.239444	-6.45804	1.06e-10	4.06e-10	Down	--	tig00001	1830853	1832061	Bacterial capsule synthesis protein PGA_cap
NPGAP_00250	549	3124	477.87	3337	511.55	3238	473.99	2652	257.69	2343	287.02	1505	214.21	2779.99	-1.02078	0.158148	-6.45462	1.08e-10	4.14e-10	Down	--	tig00001	47062	47610	TM2 domain
NPGAP_09670	1557	744	40.13	1454	78.59	1332	68.75	4414	151.23	3214	138.82	3033	152.22	2178.51	1.17851	0.182668	6.45166	1.11e-10	4.22e-10	Ups	Cps2a	tig00001	2012962	2014518	cell envelope-related function transcriptional attenuator common domain
NPGAP_08845	840	4643	464.18	3930	393.75	3850	368.34	3088	196.11	1522	121.86	1905	177.21	3335.9	-1.37257	0.212773	-6.45087	1.11e-10	4.24e-10	Down	--	tig00001	1837098	1837937	Acetyltransferase (GNAT) family
NPGAP_07590	810	6169	639.58	6594	685.12	7091	703.54	5406	356.03	3814	316.67	3870	373.34	5681.86	-1.02225	0.158478	-6.45042	1.12e-10	4.24e-10	Down	TrpC	tig00001	1574017	1574826	Indole-3-glycerol phosphate synthase
NPGAP_02170	1179	164	11.68	299	21.34	317	21.61	995	45.02	878	50.08	594	39.37	494.452	1.22658	0.190544	6.43723	1.22e-10	4.62e-10	Ups	LivM	tig00001	423745	424923	Branched-chain amino acid transport system / permease component
NPGAP_05800	1206	501	34.89	512	35.73	772	51.44	1848	81.74	2294	127.93	1707	110.6	1188.98	1.28865	0.200256	6.43501	1.23e-10	4.69e-10	Ups	--	tig00001	1193883	1195088	hypothetical protein
NPGAP_09715	687	250	30.56	452	55.37	335	39.19	1292	100.32	1114	109.05	712	80.98	632.908	1.14722	0.178582	6.42404	1.33e-10	5.02e-10	Ups	YiiM	tig00001	2022460	2023146	MOSC domain
NPGAP_13275	159	432	228.17	467	247.19	481	243.12	1282	430.11	1575	666.18	1250	614.32	861.978	1.15622	0.180063	6.42118	1.35e-10	5.11e-10	Ups	--	tig00001	2751191	2751349	restriction endonuclease subunit S
NPGAP_12085	1419	6118	362.07	6444	382.19	5516	312.4	4712	177.14	2706	128.25	3202	176.33	4995.1	-1.19356	0.185978	-6.41772	1.38e-10	5.21e-10	Down	radA	tig00001	2515163	2516581	DNA repair protein RadA
NPGAP_14510	411	756	154.47	868	177.74	679	132.77	347	45.04	512	83.78	352	66.92	618.941	-1.31157	0.204546	-6.41211	1.44e-10	5.4e-10	Down	--	tig00002	13490	13900	hypothetical protein
NPGAP_07410	987	680	57.86	685	58.41	1002	81.59	2852	154.14	2140	145.82	2410	190.8	1521.92	1.2173	0.190445	6.39189	1.64e-10	6.16e-10	Ups	WcaG	tig00001	1525901	1526887	GDP-mannose 4%2C6 dehydratase
NPGAP_10515	234	907	325.51	1232	443.1	945	324.55	514	117.18	580	166.69	594	198.36	836.708	-1.23135	0.192712	-6.38958	1.66e-10	6.25e-10	Down	--	tig00001	2191451	2191684	hypothetical protein
NPGAP_11310	1179	20397	1452.84	18520	1322	20100	1370.09	14383	650.77	8256	470.94	9974	661.05	16066	-1.28148	0.20059	-6.38858	1.67e-10	6.28e-10	Down	manA	tig00001	2363328	2364506	mannose-6-phosphate isomerase%2C class I
NPGAP_02740	1080	294	22.86	210	16.36	250	18.6	100	4.94	139	8.66	81	5.86	193.417	-1.64091	0.257435	-6.37408	1.84e-10	6.89e-10	Down	CaiA	tig00001	541790	542869	Acyl-CoA dehydrogenase related to the alkylation response protein AidB
NPGAP_03440	222	22448	8491.64	24658	9347.77	25704	9304.99	14498	3483.75	13447	4073.64	14078	4955.29	20096.6	-1.17808	0.184875	-6.37228	1.86e-10	6.97e-10	Down	infA	tig00001	686786	687007	translation initiation factor IF-1
NPGAP_07315	1047	1184	94.97	1191	95.73	1377	105.7	1078	54.92	713	45.8	679	50.68	1071.39	-1.0383	0.163037	-6.3685	1.91e-10	7.13e-10	Down	YafY	tig00001	1500890	1501936	HTH domain
NPGAP_07995	1511	56	3.11	136	7.57	77	4.1	435	15.36	539	23.99	239	12.36	220.698	1.7127	0.269116	6.36416	1.96e-10	7.32e-10	Ups				K01977	-
NPGAP_12130	2622	12993	416.14	11624	373.1	14200	435.24	57020	1160.08	36732	942.15	32966	982.46	25311.6	1.22919	0.193161	6.36356	1.97e-10	7.33e-10	Ups	ClpA	tig00001	2524421	2527042	ATPase family associated with various cellular activities (AAA)
NPGAP_04620	1035	4253	345.08	5182	421.37	6181	479.94	16857	868.82	13479	875.85	12226	923.05	9054.05	1.0179	0.160048	6.35994	2.02e-10	7.5e-10	Ups	ilvC	tig00001	929216	930250	ketol-acid reductoisomerase
NPGAP_08735	930	638	57.61	875	79.18	900	77.77	3033	173.97	1871	135.3	1829	153.68	1407.46	1.03725	0.163145	6.35784	2.05e-10	7.59e-10	Ups	truB	tig00001	1813466	1814395	tRNA pseudouridine(55) synthase
NPGAP_03840	1116	10323	776.8	9613	724.93	11375	819.13	9048	432.49	5615	338.37	4424	309.76	8699.77	-1.17403	0.184703	-6.35632	2.07e-10	7.66e-10	Down	dapC	tig00001	767039	768154	succinyldiaminopimelate transaminase
NPGAP_11210	1578	345	18.36	982	52.37	691	35.19	2558	86.47	2969	126.54	1878	93	1431.64	1.46779	0.231255	6.34705	2.19e-10	8.12e-10	Ups	UgpA	tig00001	2343178	2344755	Binding-protein-dependent transport system inner membrane component
NPGAP_00660	360	12050	2810.94	12683	2964.98	13284	2965.48	9766	1447.12	7223	1349.35	7526	1633.59	10827	-1.04734	0.165157	-6.34146	2.28e-10	8.41e-10	Down	ArsC	tig00001	126786	127145	ArsC family
NPGAP_01880	204	42854	17641.2	35610	14690.8	29255	11524.9	11340	2965.34	20833	6868.03	11063	4237.63	27296.6	-1.70151	0.268547	-6.33599	2.36e-10	8.71e-10	Down	CspC	tig00001	360534	360737	'Cold-shock' DNA-binding domain
NPGAP_11905	744	419	47.29	664	75.11	705	76.15	2525	181.04	1772	160.18	1184	124.35	1098.53	1.15581	0.182511	6.33282	2.41e-10	8.88e-10	Ups	YdfG	tig00001	2483321	2484064	short chain dehydrogenase
NPGAP_07350	753	202	22.53	365	40.79	275	29.35	1225	86.78	673	60.11	862	89.45	551.754	1.28621	0.203446	6.32212	2.58e-10	9.49e-10	Ups	--	tig00001	1511523	1512275	Tetrapyrrole (Corrin/Porphyrin) Methylases
NPGAP_14540	759	342	37.84	481	53.33	553	58.55	1639	115.19	1118	99.06	1249	128.59	834.889	1.12125	0.177685	6.31033	2.78e-10	1.02e-09	Ups	BcsQ	tig00002	18341	19099	AAA domain
NPGAP_01720	969	698	60.49	809	70.26	869	72.07	3818	210.19	1930	133.95	1815	146.36	1502.48	1.18851	0.188358	6.30986	2.79e-10	1.02e-09	Ups	CaiA	tig00001	324559	325527	Acyl-CoA dehydrogenase related to the alkylation response protein AidB
NPGAP_04875	663	3148	398.74	3804	482.87	4497	545.1	13721	1103.99	9101	923.18	9799	1154.91	6836.33	1.07779	0.170897	6.30665	2.85e-10	1.04e-09	Ups	ClpP	tig00001	977763	978425	Clp protease
NPGAP_06440	1455	321	18.53	435	25.16	360	19.88	1126	41.28	950	43.91	955	51.29	649.992	1.02727	0.162963	6.30369	2.91e-10	1.06e-09	Ups	AraJ	tig00001	1325512	1326966	Major Facilitator Superfamily
NPGAP_05740	579	1984	287.76	2844	413.38	2911	404.05	1162	107.06	1579	183.41	1374	185.43	2074.18	-1.26275	0.200684	-6.29223	3.13e-10	1.14e-09	Down	--	tig00001	1182473	1183051	uncharacterized HhH-GPD family protein
NPGAP_14215	1218	976	67.29	1569	108.41	1645	108.54	4630	202.78	3567	196.95	3783	242.7	2515.6	1.10937	0.176891	6.2715	3.58e-10	1.3e-09	Ups	Spo0J	tig00001	2940372	2941589	ParB/RepB/Spo0J family partition protein
NPGAP_02205	447	3566	669.95	2232	420.23	3183	572.27	2309	275.55	1059	159.33	855	149.46	2337.31	-1.57639	0.251536	-6.26706	3.68e-10	1.34e-09	Down	YqfO	tig00001	433991	434437	Uncharacterized protein
NPGAP_10060	303	917	254.15	678	188.32	686	181.95	506	89.08	331	73.47	383	98.77	621.263	-1.33189	0.212968	-6.25393	4e-10	1.45e-09	Down	RgpF	tig00001	2101339	2101641	Glycosyltransferase WbsX
NPGAP_08385	918	334	30.55	439	40.25	592	51.83	1748	101.58	1286	94.21	1019	86.74	829.406	1.12291	0.17969	6.24914	4.13e-10	1.5e-09	Ups	HisM	tig00001	1744946	1745863	amino ABC transporter%2C permease protein%2C 3-TM region%2C His/Glu/Gln/Arg/opine family
NPGAP_10690	702	2782	332.8	4732	567.3	4153	475.44	12559	954.35	10037	961.56	8676	965.75	6650.77	1.00456	0.160844	6.24552	4.22e-10	1.53e-09	Ups	RplY	tig00001	2232244	2232945	ribosomal protein bL25%2C Ctc-form
NPGAP_07080	240	277	96.92	279	97.84	238	79.7	198	44.01	118	33.07	76	24.74	207.156	-1.47353	0.236686	-6.2257	4.79e-10	1.73e-09	Down	--	tig00001	1451032	1451271	hypothetical protein
NPGAP_11150	765	2021	221.86	2099	230.92	3268	343.31	13273	925.55	6539	574.86	6621	676.31	5086.46	1.35314	0.217502	6.2213	4.93e-10	1.78e-09	Ups	FabG	tig00001	2329867	2330631	short chain dehydrogenase
NPGAP_08530	882	129	12.28	254	24.24	364	33.17	1185	71.67	847	64.58	717	63.52	527.413	1.43888	0.232253	6.19532	5.82e-10	2.09e-09	Ups	--	tig00001	1771012	1771893	Protein of unknown function (DUF3097)
NPGAP_12535	591	3920	557.01	6779	965.34	5533	752.39	17763	1603.32	16192	1842.57	11022	1457.32	9419.69	1.04208	0.168488	6.18487	6.22e-10	2.23e-09	Ups	--	tig00001	2606385	2606975	Putative esterase
NPGAP_02445	207	92	37.32	146	59.36	132	51.25	570	146.89	394	128.01	276	104.19	242.394	1.27891	0.206927	6.18049	6.39e-10	2.29e-09	Ups	CopZ	tig00001	481555	481761	Heavy-metal-associated domain
NPGAP_00170	705	14909	1775.93	11043	1318.26	13356	1522.49	9223	697.87	6135	585.24	6658	737.96	10813.4	-1.26873	0.205442	-6.17558	6.59e-10	2.36e-09	Down	YjhB	tig00001	31158	31862	NUDIX domain
NPGAP_08850	1152	32149	2343.59	41234	3012.35	38280	2670.47	24834	1149.97	24415	1425.33	20876	1416.04	31423.4	-1.06592	0.172757	-6.17006	6.83e-10	2.44e-09	Down	ispG	tig00001	1837946	1839097	4-hydroxy-3-methylbut-2-en-1-yl diphosphate synthase
NPGAP_06760	357	14157	3330.19	20529	4839.52	19144	4309.56	15272	2282.02	9453	1780.79	9652	2112.66	15081.9	-1.06178	0.172106	-6.16934	6.86e-10	2.45e-09	Down	--	tig00001	1382704	1383060	RNA polymerase-binding protein
NPGAP_08780	1071	224	17.56	214	16.82	265	19.88	1046	52.1	556	34.91	832	60.7	485.38	1.34533	0.218155	6.16684	6.97e-10	2.49e-09	Ups	TauA	tig00001	1823366	1824436	ABC transporter%2C substrate-binding protein%2C aliphatic sulfonates family
NPGAP_01895	456	45	8.29	112	20.67	102	17.98	381	44.57	337	49.7	262	44.9	187.593	1.48929	0.241669	6.16253	7.16e-10	2.55e-09	Ups	GtrA	tig00001	362862	363317	GtrA-like protein
NPGAP_05955	675	130	16.17	207	25.81	203	24.17	701	55.4	548	54.6	383	44.34	330.826	1.14719	0.186307	6.15754	7.39e-10	2.63e-09	Ups	TrkA	tig00001	1225782	1226456	TrkA-N domain
NPGAP_01415	726	376	43.49	353	40.92	249	27.56	199	14.62	151	13.99	149	16.04	261.524	-1.38717	0.225566	-6.14975	7.76e-10	2.75e-09	Down	--	tig00001	265990	266715	hypothetical protein
NPGAP_11580	1734	141	6.83	296	14.37	212	9.83	863	26.55	582	22.57	598	26.95	412.284	1.2339	0.200657	6.1493	7.78e-10	2.76e-09	Ups	MdlB	tig00001	2423186	2424919	ABC transporter
NPGAP_01365	1092	2175	167.26	4006	308.74	2749	202.31	11735	573.26	15608	961.25	6004	429.63	6356.98	1.44403	0.235625	6.1285	8.87e-10	3.13e-09	Ups	cydB	tig00001	255481	256572	cytochrome d ubiquinol oxidase%2C subunit II
NPGAP_04145	1074	10198	797.4	7308	572.66	9199	688.34	6544	325.04	4789	299.88	4324	314.6	7437.5	-1.21484	0.198294	-6.12646	8.99e-10	3.17e-09	Down	rsgA	tig00001	831883	832956	ribosome small subunit-dependent GTPase A
NPGAP_04880	1239	2360	159.96	2498	169.68	3685	239.02	10442	449.58	7658	415.68	7068	445.77	5210.29	1.11486	0.182252	6.11713	9.53e-10	3.35e-09	Ups	clpX	tig00001	978659	979897	ATP-dependent Clp protease%2C ATP-binding subunit ClpX
NPGAP_04220	3888	22348	482.7	22382	484.48	24333	502.96	94180	1292.18	60718	1050.27	73410	1475.4	46065.2	1.27873	0.209076	6.11609	9.59e-10	3.37e-09	Ups	sucA	tig00001	844405	848292	oxoglutarate dehydrogenase (succinyl-transferring)%2C E1 component
NPGAP_05175	1329	5254	332	4765	301.75	4661	281.85	4052	162.64	3258	164.87	2471	145.29	4226.96	-1.03335	0.169112	-6.11046	9.93e-10	3.49e-09	Down	hflX	tig00001	1049140	1050468	GTP-binding protein HflX
NPGAP_12970	516	420	68.35	551	89.87	703	109.49	1931	199.63	2061	268.62	1121	169.76	1038.48	1.16287	0.190359	6.10881	1e-09	3.52e-09	Ups	RraA	tig00001	2688668	2689183	RraA family
NPGAP_04355	438	2785	533.97	3147	604.68	3959	726.41	14733	1794.36	10475	1608.39	6215	1108.79	6227.12	1.17998	0.193166	6.10862	1e-09	3.52e-09	Ups	--	tig00001	875762	876199	Protein of unknown function (DUF2550)
NPGAP_10400	1524	11990	660.69	23500	1297.73	20698	1091.47	12770	446.99	11837	522.36	8233	422.14	15200.6	-1.16566	0.190872	-6.10706	1.01e-09	3.55e-09	Down	guaB	tig00001	2166469	2167992	inosine-5'-monophosphate dehydrogenase
NPGAP_02025	1248	2490	167.55	2546	171.69	2093	134.78	2130	91.05	1060	57.12	988	61.86	1955.27	-1.23409	0.202559	-6.09253	1.11e-09	3.88e-09	Down	--	tig00001	393446	394693	Polysulphide reductase%2C NrfD
NPGAP_07885	2178	819	31.58	1367	52.82	1358	50.11	3827	93.73	3320	102.52	2412	86.54	2020.87	1.00461	0.164929	6.09115	1.12e-09	3.91e-09	Ups	YdfJ	tig00001	1634680	1636857	MMPL family
NPGAP_00920	894	1211	113.76	2475	232.99	2896	260.33	9412	561.61	7432	559.09	5221	456.35	4327.32	1.30639	0.214536	6.08936	1.13e-09	3.95e-09	Ups	--	tig00001	173606	174499	hypothetical protein
NPGAP_05810	1824	772	35.54	810	37.37	1210	53.31	2992	87.5	2673	98.56	2794	119.7	1762.62	1.18328	0.1944	6.08685	1.15e-09	4.01e-09	Ups	--	tig00001	1195945	1197768	hypothetical protein
NPGAP_02275	588	1041	148.68	1663	238.02	2086	285.11	6511	590.69	4388	501.88	3760	499.68	2963.82	1.17206	0.192697	6.08241	1.18e-09	4.12e-09	Ups	--	tig00001	447484	448071	DinB superfamily
NPGAP_13020	858	1676	164.04	1684	165.18	1703	159.51	1154	71.75	1195	93.67	1007	91.71	1461.16	-1.0016	0.165039	-6.06891	1.29e-09	4.47e-09	Down	PhoE	tig00001	2697606	2698463	Histidine phosphatase superfamily (branch 1)
NPGAP_13950	1074	670	52.39	1346	105.47	1367	102.29	3710	184.27	3431	214.85	2995	217.91	2090.76	1.18232	0.194964	6.06431	1.33e-09	4.59e-09	Ups	--	tig00001	2884944	2886017	excinuclease ABC subunit UvrA
NPGAP_11175	717	5008	586.56	9364	1099.12	13330	1494.1	54711	4070.5	25010	2345.87	40529	4417	22387.2	1.67779	0.277641	6.04302	1.51e-09	5.21e-09	Ups	--	tig00001	2333961	2334677	Transglycosylase-like domain
NPGAP_11050	1452	847	48.99	1718	99.58	1122	62.1	4706	172.89	3039	140.76	3742	201.38	2342.71	1.23378	0.204189	6.04234	1.52e-09	5.22e-09	Ups	BaeS	tig00001	2305405	2306856	His Kinase A (phospho-acceptor) domain
NPGAP_02035	96	322	281.68	377	330.5	277	231.89	255	141.7	180	126.1	135	109.89	267.277	-1.21247	0.20087	-6.03611	1.58e-09	5.42e-09	Down				K14238	-
NPGAP_09850	873	469	45.12	1049	101.13	1361	125.29	3674	224.5	3574	275.33	3018	270.14	2014.03	1.42823	0.236755	6.03252	1.61e-09	5.54e-09	Ups	XapA	tig00001	2055218	2056090	inosine/guanosine/xanthosine phosphorylase family
NPGAP_13070	882	1762	167.77	1581	150.86	1732	157.81	1152	69.67	1286	98.06	791	70.08	1442.29	-1.08448	0.180057	-6.02295	1.71e-09	5.87e-09	Down	--	tig00001	2711200	2712081	short chain dehydrogenase
NPGAP_12675	798	171	18	293	30.9	215	21.65	1035	69.19	547	46.1	575	56.3	430.273	1.21552	0.202091	6.0147	1.8e-09	6.16e-09	Ups	--	tig00001	2633738	2634535	PaaX-like protein
NPGAP_00780	492	12240	2089.21	9119	1559.86	11273	1841.38	9138	990.78	5310	725.84	4062	645.14	8920.98	-1.29396	0.21532	-6.00948	1.86e-09	6.36e-09	Down	--	tig00001	149692	150183	hypothetical protein
NPGAP_12895	381	289	63.7	476	105.14	408	86.06	320	44.8	228	40.25	177	36.3	323.375	-1.11046	0.18508	-5.99992	1.97e-09	6.73e-09	Down	--	tig00001	2675295	2675675	Protein of unknown function%2C DUF488
NPGAP_12690	813	279	28.82	338	34.99	322	31.83	1313	86.15	713	58.98	727	69.88	565.082	1.08888	0.18167	5.99371	2.05e-09	6.99e-09	Ups	GlnQ	tig00001	2636636	2637448	ABC transporter
NPGAP_00300	774	3601	390.7	2038	221.6	3045	316.17	2236	154.11	1157	100.53	903	91.16	2299.61	-1.50159	0.250667	-5.99039	2.09e-09	7.11e-09	Down	--	tig00001	55539	56312	Enoyl-(Acyl carrier protein) reductase
NPGAP_14745	1512	33315	1850.35	28691	1596.97	28083	1492.66	24455	862.8	15414	685.6	13206	682.5	24937.6	-1.21979	0.203672	-5.98899	2.11e-09	7.15e-09	Down	--	tig00002	50726	52237	hypothetical protein
NPGAP_02695	1431	337	19.78	352	20.7	425	23.87	1457	54.31	912	42.86	798	43.58	657.307	1.04133	0.173946	5.98653	2.14e-09	7.25e-09	Ups	--	tig00001	532303	533733	Major Facilitator Superfamily
NPGAP_04545	957	13036	1143.93	11828	1040.17	14397	1209.01	57064	3180.84	34293	2409.93	32570	2659.42	24980.7	1.1798	0.197265	5.98079	2.22e-09	7.49e-09	Ups	FixB	tig00001	913292	914248	Electron transfer flavoprotein FAD-binding domain
NPGAP_01300	621	29	3.92	69	9.35	60	7.76	203	17.44	263	28.48	212	26.68	128.377	1.68348	0.281803	5.97395	2.32e-09	7.81e-09	Ups	AcrR	tig00001	240235	240855	Bacterial regulatory proteins%2C tetR family
NPGAP_12880	744	788	88.94	1743	197.16	1298	140.21	849	60.87	827	74.76	558	58.61	1033.03	-1.16113	0.194433	-5.97187	2.35e-09	7.9e-09	Down	--	tig00001	2672906	2673649	hypothetical protein
NPGAP_12630	1410	4661	277.6	2879	171.84	4768	271.76	18657	705.85	13726	654.69	11048	612.27	8523.97	1.32046	0.221199	5.96958	2.38e-09	8e-09	Ups	AdhE	tig00001	2622791	2624200	Aldehyde dehydrogenase family
NPGAP_14545	228	60	22.1	127	46.88	137	48.29	477	111.6	394	116.22	276	94.59	221.951	1.37941	0.231312	5.96341	2.47e-09	8.3e-09	Ups	--	tig00002	19107	19334	hypothetical protein
NPGAP_01855	660	122	15.52	160	20.4	169	20.58	32	2.59	83	8.46	29	3.43	106.648	-1.96967	0.330881	-5.95282	2.64e-09	8.83e-09	Down	--	tig00001	354386	355045	lipid kinase
NPGAP_06030	786	340	36.33	498	53.32	564	57.67	1818	123.39	1264	108.15	910	90.47	821.729	1.0533	0.177214	5.9437	2.79e-09	9.3e-09	Ups	UgpQ	tig00001	1243227	1244012	Glycerophosphoryl diester phosphodiesterase family
NPGAP_01630	2325	9656	348.77	11236	406.72	13718	474.17	35654	818.04	35734	1033.64	25189	846.58	20374.7	1.04474	0.175797	5.94288	2.8e-09	9.34e-09	Ups	GlpC	tig00001	306099	308423	Cysteine-rich domain
NPGAP_06390	915	9557	877.14	6304	579.83	8070	708.8	5751	335.28	3680	270.48	3911	334	6588.27	-1.28559	0.216467	-5.93895	2.87e-09	9.56e-09	Down	RsuA	tig00001	1317257	1318171	pseudouridine synthase
NPGAP_00640	402	283	59.12	650	136.08	364	72.77	157	20.83	217	36.3	194	37.71	326.189	-1.50469	0.253675	-5.93157	3e-09	9.97e-09	Down	--	tig00001	122306	122707	hypothetical protein
NPGAP_01515	246	119	40.62	185	63.29	157	51.29	528	114.5	455	124.39	342	108.64	275.082	1.08767	0.18355	5.92575	3.11e-09	1.03e-08	Ups	--	tig00001	284415	284660	hypothetical protein
NPGAP_00685	672	231	28.87	409	51.22	251	30.02	141	11.19	178	17.81	128	14.88	232.933	-1.35914	0.229448	-5.92353	3.15e-09	1.04e-08	Down	--	tig00001	129655	130326	hypothetical protein
NPGAP_11085	2151	2269	88.59	2312	90.46	2609	97.48	7894	195.77	5520	172.59	6138	222.98	4188.09	1.0084	0.170352	5.91949	3.23e-09	1.07e-08	Ups	FadH2	tig00001	2315044	2317194	NADH:flavin oxidoreductase / NADH oxidase family
NPGAP_13515	732	435	49.91	513	58.98	376	41.28	1958	142.69	994	91.32	1154	123.19	831.553	1.1661	0.197831	5.89442	3.76e-09	1.24e-08	Ups	thiE	tig00001	2801032	2801763	thiamine-phosphate diphosphorylase
NPGAP_14735	255	1237	407.38	1124	370.96	943	297.19	790	165.26	695	183.3	619	189.68	943.83	-1.07582	0.182771	-5.88618	3.95e-09	1.3e-08	Down	--	tig00002	49317	49571	TrwC relaxase
NPGAP_02090	1062	259	20.48	432	34.23	394	29.82	1412	70.93	866	54.84	774	56.95	632.136	1.04672	0.178039	5.87914	4.12e-09	1.35e-08	Ups	--	tig00001	405359	406420	Mitochondrial small ribosomal subunit Rsm22
NPGAP_10290	759	2124	235.01	4062	450.4	3084	326.54	2412	169.52	2063	182.8	1577	162.36	2601.21	-1.01229	0.172343	-5.87371	4.26e-09	1.4e-08	Down	DedA	tig00001	2145468	2146226	SNARE associated Golgi protein
NPGAP_09185	228	33	12.15	60	22.15	40	14.1	216	50.54	172	50.73	150	51.41	101.637	1.56128	0.265966	5.87022	4.35e-09	1.43e-08	Ups	--	tig00001	1907072	1907299	hypothetical protein
NPGAP_14115	1020	2473	203.61	3005	247.94	2135	168.22	1989	104.02	1306	86.11	1513	115.91	2149.77	-1.0727	0.182854	-5.86645	4.45e-09	1.46e-08	Down	MglA	tig00001	2920183	2921202	ABC transporter
NPGAP_01220	1092	1357	104.36	1581	121.85	1894	139.39	5045	246.45	3818	235.14	4506	322.44	2860.1	1.05495	0.180204	5.8542	4.79e-09	1.57e-08	Ups	galT	tig00001	227652	228743	galactose-1-phosphate uridylyltransferase
NPGAP_11680	678	662	82	577	71.62	523	61.99	457	35.96	389	38.59	230	26.51	492.891	-1.16929	0.199742	-5.854	4.8e-09	1.57e-08	Down	--	tig00001	2441648	2442325	hypothetical protein
NPGAP_14555	360	310	72.31	539	126.01	410	91.53	1176	174.26	1160	216.7	1075	233.34	731.872	1.04125	0.177922	5.8523	4.85e-09	1.58e-08	Ups	--	tig00002	20277	20636	methyltransferase domain-containing protein
NPGAP_05665	294	420	119.97	585	167.46	561	153.35	2140	388.29	1318	301.49	971	258.08	910.501	1.02958	0.176258	5.84132	5.18e-09	1.69e-08	Ups	--	tig00001	1167978	1168271	DNA-binding protein
NPGAP_05245	2922	12483	358.76	17094	492.34	13525	371.98	51323	936.97	33685	775.29	38810	1037.87	25943	1.09475	0.187444	5.84043	5.21e-09	1.69e-08	Ups	NrdA	tig00001	1068827	1071748	ribonucleoside-diphosphate reductase%2C adenosylcobalamin-dependent
NPGAP_00555	849	396	39.17	735	72.86	714	67.59	2384	149.79	1624	128.64	1264	116.34	1083.73	1.07263	0.183817	5.83531	5.37e-09	1.74e-08	Ups	PdxK	tig00001	105901	106749	pyridoxal kinase
NPGAP_12515	1062	341	26.96	474	37.56	515	38.97	359	18.03	298	18.87	228	16.78	377.883	-1.00213	0.171993	-5.82658	5.66e-09	1.83e-08	Down	kdpB	tig00001	2602447	2603508	HAD ATPase%2C P-type%2C family IC
NPGAP_13210	1383	117	7.1	185	11.26	127	7.38	439	16.93	459	22.32	421	23.79	273.03	1.21215	0.208379	5.81703	5.99e-09	1.94e-08	Ups	AraJ	tig00001	2739192	2740574	Sugar (and other) transporter
NPGAP_02455	336	190	47.49	280	70.13	211	50.47	775	123.04	559	111.89	513	119.31	391.433	1.0045	0.172942	5.8083	6.31e-09	2.04e-08	Ups	FrmR	tig00001	484175	484510	Metal-sensitive transcriptional repressor
NPGAP_04650	939	77	6.89	254	22.77	216	18.49	651	36.98	797	57.08	612	50.93	399.633	1.51884	0.261721	5.80327	6.5e-09	2.1e-08	Ups	--	tig00001	936602	937540	hypothetical protein
NPGAP_10705	225	86	32.1	158	59.1	174	62.15	72	17.07	64	19.13	26	9.03	100.799	-1.74914	0.302908	-5.77448	7.72e-09	2.48e-08	Down	--	tig00001	2236120	2236344	hypothetical protein
NPGAP_03110	753	1380	153.9	1019	113.89	1335	142.48	5156	365.27	3401	303.75	2907	301.67	2336.16	1.12886	0.19579	5.76567	8.13e-09	2.61e-08	Ups	FabG	tig00001	626316	627068	Enoyl-(Acyl carrier protein) reductase
NPGAP_09025	1296	889	57.61	2010	130.53	3669	227.52	24281	999.43	26132	1356.06	17433	1051.11	10899.2	2.72313	0.472332	5.76529	8.15e-09	2.61e-08	Ups	aceA	tig00001	1871218	1872513	isocitrate lyase
NPGAP_05745	1233	235	16.01	279	19.04	233	15.19	914	39.54	784	42.76	454	28.77	443.404	1.05643	0.183288	5.76377	8.23e-09	2.63e-08	Ups	PerM	tig00001	1183121	1184353	AI-2E family transporter
NPGAP_12270	1002	152	12.74	143	12.01	157	12.59	596	31.73	425	28.53	335	26.13	277.619	1.11316	0.193756	5.74518	9.18e-09	2.93e-08	Ups	YfeH	tig00001	2554395	2555396	Sodium Bile acid symporter family
NPGAP_14140	378	2003	445	1678	373.6	1831	389.28	964	136.04	1140	202.83	1084	224.09	1539.07	-1.17804	0.205167	-5.74187	9.36e-09	2.98e-08	Down	--	tig00001	2924923	2925300	Cyclophilin type peptidyl-prolyl cis-trans isomerase/CLD
NPGAP_12745	1323	416	26.41	869	55.28	813	49.39	2155	86.89	2154	109.5	1653	97.63	1246.66	1.10318	0.192288	5.73712	9.63e-09	3.07e-08	Ups	AraJ	tig00001	2648852	2650174	Major Facilitator Superfamily
NPGAP_08130	1302	5177	333.91	12592	813.93	7291	450.03	5225	214.08	4802	248.04	3826	229.62	6652.13	-1.22038	0.212812	-5.73454	9.78e-09	3.11e-08	Down	PitA	tig00001	1692360	1693661	Phosphate transporter family
NPGAP_04615	513	212	34.7	270	44.29	361	56.55	1156	120.21	654	85.74	734	111.8	519.961	1.14748	0.200336	5.72779	1.02e-08	3.23e-08	Ups	ilvN	tig00001	928599	929111	acetolactate synthase%2C small subunit
NPGAP_07310	792	208	22.05	332	35.28	294	29.83	1319	88.84	576	48.91	814	80.31	539.725	1.25153	0.218762	5.72097	1.06e-08	3.36e-08	Ups	cobF	tig00001	1500144	1500935	precorrin-6A synthase (deacetylating)
NPGAP_05585	561	3328	498.18	5659	848.95	7811	1118.95	17039	1620.22	22094	2648.63	17023	2371.12	11329.8	1.3423	0.235397	5.70227	1.18e-08	3.74e-08	Ups	CyoC	tig00001	1151078	1151638	Cytochrome c oxidase subunit III
NPGAP_01645	1362	1749	107.84	1022	63.15	1629	96.12	23386	915.95	7283	359.62	21725	1246.42	8502.6	2.83632	0.497427	5.70198	1.18e-08	3.74e-08	Ups	--	tig00001	310302	311663	Pyridine nucleotide-disulphide oxidoreductase
NPGAP_04315	219	2384	914.17	1732	665.59	2515	922.92	9441	2299.67	5620	1725.85	5942	2120.16	4258.52	1.18217	0.207565	5.69544	1.23e-08	3.88e-08	Ups	atpE	tig00001	868130	868348	ATP synthase F0%2C C subunit
NPGAP_12635	1737	3999	193.34	4041	195.79	4811	222.59	17647	541.95	9365	362.59	10670	480	7779.51	1.08756	0.191073	5.69185	1.26e-08	3.96e-08	Ups	IlvB	tig00001	2624612	2626348	Thiamine pyrophosphate enzyme%2C central domain
NPGAP_07130	330	282	71.76	266	67.84	306	74.52	892	144.19	776	158.15	1219	288.65	596.072	1.35734	0.238484	5.69156	1.26e-08	3.96e-08	Ups	NirD	tig00001	1459816	1460145	Rieske [2Fe-2S] domain
NPGAP_14605	168	789	394.4	877	439.33	695	332.46	348	110.5	603	241.39	328	152.56	639.597	-1.27404	0.224144	-5.684	1.32e-08	4.13e-08	Down	--	tig00002	29067	29234	hypothetical protein
NPGAP_10080	663	871	110.32	461	58.52	512	62.06	417	33.55	290	29.42	229	26.99	497.754	-1.44518	0.254576	-5.67681	1.37e-08	4.3e-08	Down	GT2	tig00001	2104711	2105373	Glycosyltransferase%2C GT2 family
NPGAP_11550	363	6499	1503.51	4830	1119.81	7408	1640.07	27924	4103.58	19429	3599.6	13641	2936.43	12124.4	1.20066	0.212241	5.65706	1.54e-08	4.82e-08	Ups	--	tig00001	2416895	2417257	hypothetical protein
NPGAP_01255	1038	2627	212.53	7365	597.14	7428	575.1	24351	1251.44	19861	1286.81	16758	1261.55	11902	1.39257	0.246206	5.65612	1.55e-08	4.84e-08	Ups	bioB	tig00001	234038	235075	biotin synthase
NPGAP_11205	942	115	10.25	334	29.84	235	20.05	1051	59.52	725	51.76	542	44.96	450.207	1.32065	0.23399	5.64403	1.66e-08	5.17e-08	Ups	MalG	tig00001	2342237	2343178	Binding-protein-dependent transport system inner membrane component
NPGAP_12795	723	198	23	318	37.02	295	32.79	775	57.18	933	86.79	566	61.17	477.997	1.06547	0.18902	5.63683	1.73e-08	5.39e-08	Ups	LolD	tig00001	2657142	2657864	ABC transporter
NPGAP_00790	921	682	62.19	907	82.88	619	54.01	462	26.76	518	37.83	430	36.48	626.523	-1.03573	0.184932	-5.6006	2.14e-08	6.62e-08	Down	LysR	tig00001	151941	152861	Bacterial regulatory helix-turn-helix protein%2C lysR family
NPGAP_09775	858	657	64.3	542	53.16	566	53.01	1588	98.73	2176	170.56	1596	145.35	1123.22	1.16487	0.208115	5.59722	2.18e-08	6.75e-08	Ups	--	tig00001	2037825	2038682	hypothetical protein
NPGAP_05890	1119	1211	90.88	1246	93.71	905	65	912	43.48	534	32.09	640	44.69	947.431	-1.11439	0.199634	-5.58217	2.38e-08	7.3e-08	Down	Npp1	tig00001	1214040	1215158	Type I phosphodiesterase / nucleotide pyrophosphatase
NPGAP_11400	930	208	18.78	374	33.84	262	22.64	832	47.72	742	53.66	682	57.3	483.767	1.01197	0.181493	5.57578	2.46e-08	7.57e-08	Ups	pstA	tig00001	2381612	2382541	phosphate ABC transporter%2C permease protein PstA
NPGAP_11315	708	12363	1466.42	13345	1586.31	13113	1488.46	10656	802.88	5463	518.93	7566	835.05	10840.7	-1.12839	0.202442	-5.57389	2.49e-08	7.64e-08	Down	MhpC	tig00001	2364561	2365268	Serine aminopeptidase%2C S33
NPGAP_01395	1617	5789	300.65	3899	202.93	4942	245.62	3722	122.79	2548	105.97	2604	125.84	4129.77	-1.16322	0.209247	-5.55905	2.71e-08	8.3e-08	Down	McrA	tig00001	262763	264379	HNH endonuclease
NPGAP_00475	564	1356	201.91	1992	297.24	4934	703.05	30822	2915.23	35010	4174.68	32178	4458.21	15872.5	2.85942	0.516148	5.53993	3.03e-08	9.23e-08	Ups	ahpC	tig00001	88088	88651	peroxiredoxin
NPGAP_02020	1086	1826	141.2	1696	131.43	1463	108.26	1585	77.86	929	57.53	767	55.19	1422.73	-1.07031	0.193446	-5.53284	3.15e-08	9.58e-08	Down	HybA	tig00001	392364	393449	4Fe-4S dicluster domain
NPGAP_08580	1248	342	23.01	411	27.72	321	20.67	245	10.47	272	14.66	149	9.33	300.124	-1.11219	0.201183	-5.52827	3.23e-08	9.83e-08	Down	AraJ	tig00001	1780535	1781782	Major Facilitator Superfamily
NPGAP_11970	615	7938	1083.93	7180	982.54	7107	928.71	5439	471.78	4158	454.69	4763	605.18	6386.51	-1.03988	0.188431	-5.51861	3.42e-08	1.04e-07	Down	TrxA	tig00001	2493912	2494526	AhpC/TSA family
NPGAP_08265	759	105	11.62	190	21.07	149	15.78	459	32.26	413	36.59	433	44.58	273.253	1.15496	0.209613	5.50997	3.59e-08	1.09e-07	Ups	--	tig00001	1721718	1722476	Peroxide stress protein YaaA
NPGAP_08710	1437	18736	1094.93	16690	977.47	19467	1088.71	86526	3212.05	154661	7238.26	35523	1931.67	49191.7	1.78723	0.324485	5.50791	3.63e-08	1.1e-07	Ups	--	tig00001	1806694	1808130	hypothetical protein
NPGAP_07940	2871	1444	42.24	1088	31.89	1190	33.31	1042	19.36	775	18.15	646	17.58	1074.95	-1.04857	0.190378	-5.50783	3.63e-08	1.1e-07	Down	NuoL	tig00001	1645346	1648216	Proton-conducting membrane transporter
NPGAP_08945	549	229	35.03	282	43.23	217	31.77	175	17	164	20.09	98	13.95	200.922	-1.16104	0.210944	-5.50401	3.71e-08	1.12e-07	Down	NlpD	tig00001	1858485	1859033	Peptidase family M23
NPGAP_04625	1797	20130	940.72	16999	796.12	21161	946.36	16501	489.84	12739	476.76	10057	437.32	16844.6	-1.01467	0.184395	-5.50267	3.74e-08	1.13e-07	Down	ilvD	tig00001	930541	932337	dihydroxy-acid dehydratase
NPGAP_12990	645	11735	1527.88	9732	1269.83	13253	1651.29	37705	3118.39	32339	3371.92	29790	3609.04	21055.7	1.07598	0.195636	5.4999	3.8e-08	1.14e-07	Ups	--	tig00001	2693029	2693673	hypothetical protein
NPGAP_02745	402	315	65.8	248	51.92	320	63.97	192	25.48	192	32.12	137	26.63	245.921	-1.18624	0.215841	-5.49588	3.89e-08	1.17e-07	Down	--	tig00001	543011	543412	OsmC-like protein
NPGAP_09705	1629	2150	110.84	4459	230.37	5765	284.41	15275	500.21	13147	542.77	10959	525.69	7930.22	1.25461	0.22846	5.49157	3.98e-08	1.19e-07	Ups	MmdA	tig00001	2020472	2022100	Carboxyl transferase domain
NPGAP_08705	681	2918	359.84	2165	267.56	2454	289.6	14012	1097.6	11619	1147.44	4142	475.27	5519.88	1.42266	0.261056	5.44964	5.05e-08	1.5e-07	Ups	--	tig00001	1806021	1806701	short chain dehydrogenase
NPGAP_10885	501	82	13.74	223	37.46	159	25.51	538	57.28	557	74.77	396	61.76	299.134	1.27273	0.233623	5.4478	5.1e-08	1.52e-07	Ups	--	tig00001	2269624	2270124	hypothetical protein
NPGAP_06710	783	108	11.58	171	18.38	143	14.68	26	1.77	73	6.27	47	4.69	101.693	-1.81278	0.332874	-5.44584	5.16e-08	1.53e-07	Down	--	tig00001	1374711	1375493	Pyridoxal-phosphate dependent enzyme
NPGAP_08785	1425	345	20.33	289	17.07	378	21.32	4177	156.37	1324	62.49	3212	176.13	1445.96	2.46043	0.452595	5.43627	5.44e-08	1.61e-07	Ups	cysN	tig00001	1824438	1825862	sulfate adenylyltransferase%2C large subunit
NPGAP_08775	810	122	12.65	152	15.79	123	12.2	603	39.71	278	23.08	570	54.99	287.557	1.43763	0.264701	5.43116	5.6e-08	1.66e-07	Ups	TauB	tig00001	1822555	1823364	ABC transporter
NPGAP_09440	762	187	20.61	233	25.73	199	20.99	83	5.81	146	12.89	71	7.28	161.61	-1.42174	0.261798	-5.43066	5.61e-08	1.66e-07	Down	ComFC	tig00001	1962310	1963071	Predicted amidophosphoribosyltransferases
NPGAP_13490	933	133	11.97	307	27.69	243	20.93	923	52.77	574	41.38	544	45.56	414.624	1.14787	0.212185	5.40975	6.31e-08	1.86e-07	Ups	LysR	tig00001	2796206	2797138	Bacterial regulatory helix-turn-helix protein%2C lysR family
NPGAP_13835	417	135	27.19	174	35.12	168	32.38	736	94.15	339	54.67	431	80.76	302.535	1.19535	0.221177	5.4045	6.5e-08	1.91e-07	Ups	--	tig00001	2864889	2865305	Acetyltransferase (GNAT) domain
NPGAP_10765	666	192	24.21	202	25.53	220	26.55	876	70.17	502	50.69	416	48.81	366.765	1.06352	0.19706	5.39692	6.78e-08	1.99e-07	Ups	AcrR	tig00001	2245805	2246470	Bacterial regulatory proteins%2C tetR family
NPGAP_03235	429	31361	6139.02	33527	6577.19	37432	7012.19	26647	3313.47	18370	2879.8	21326	3884.48	29188.6	-1.02959	0.191818	-5.36753	7.98e-08	2.33e-07	Down	rplK	tig00001	647250	647678	ribosomal protein uL11
NPGAP_13350	282	663	197.44	628	187.42	480	136.79	448	84.75	392	93.49	333	92.27	511.506	-1.02171	0.191558	-5.3337	9.62e-08	2.79e-07	Down	--	tig00001	2767287	2767568	hypothetical protein
NPGAP_00410	1494	12359	694.7	11548	650.52	14723	791.98	46273	1652.22	37444	1685.55	24603	1286.82	22609.6	1.01136	0.189713	5.331	9.77e-08	2.83e-07	Ups	mmsA	tig00001	77021	78514	methylmalonate-semialdehyde dehydrogenase (acylating)
NPGAP_05225	840	7321	731.91	6375	638.71	7691	735.82	6700	425.49	3769	301.76	3925	365.12	6165.42	-1.01995	0.191755	-5.31902	1.04e-07	3.02e-07	Down	SIR2	tig00001	1065794	1066633	Sir2 family
NPGAP_08870	471	40	7.13	111	19.83	80	13.65	514	58.21	260	37.12	181	30.03	172.759	1.54501	0.290485	5.31873	1.04e-07	3.02e-07	Ups	--	tig00001	1842603	1843073	hypothetical protein
NPGAP_06995	393	26	5.56	73	15.63	51	10.43	220	29.86	210	35.94	147	29.23	109.749	1.49977	0.282182	5.3149	1.07e-07	3.08e-07	Ups	--	tig00001	1432866	1433258	Protein of unknown function (DUF3037)
NPGAP_07125	771	1780	193.88	1408	153.69	2012	209.72	5939	410.91	4085	356.33	5711	578.81	3301.5	1.16389	0.21932	5.30681	1.12e-07	3.22e-07	Ups	sufC	tig00001	1459007	1459777	FeS assembly ATPase SufC
NPGAP_05110	4950	10181	172.72	8585	145.96	7655	124.28	7842	84.51	4081	55.45	4571	72.16	7465.8	-1.13295	0.21377	-5.29987	1.16e-07	3.33e-07	Down	Lhr	tig00001	1032354	1037303	DEAD/DEAH box helicase
NPGAP_08075	195	6944	2990.49	7811	3371.13	9836	4053.71	5352	1464.11	4435	1529.57	5559	2227.63	6951.58	-1.05186	0.198919	-5.28787	1.24e-07	3.55e-07	Down	rpmI	tig00001	1679674	1679868	ribosomal protein bL35
NPGAP_01470	600	4664	652.79	2309	323.87	3621	485	2454	218.18	2032	227.76	1485	193.4	2940.59	-1.28792	0.244244	-5.27309	1.34e-07	3.82e-07	Down	YjhB	tig00001	275177	275776	NUDIX domain
NPGAP_11005	654	507	65.1	916	117.87	1656	203.49	7319	596.99	7555	776.9	7683	917.98	3875.59	2.32602	0.441349	5.27025	1.36e-07	3.88e-07	Ups	--	tig00001	2295824	2296477	Protein of unknown function (DUF3105)
NPGAP_13110	1077	68	5.3	146	11.41	108	8.06	1345	66.62	405	25.29	922	66.9	439.924	2.43268	0.462012	5.26541	1.4e-07	3.98e-07	Ups	FepD	tig00001	2719368	2720444	FecCD transport family
NPGAP_09015	486	70287	12145.2	74784	12950.2	84168	13918.1	56971	6253.3	39730	5497.85	44891	7217.78	64363.5	-1.09772	0.208669	-5.26058	1.44e-07	4.08e-07	Down	rpsP	tig00001	1868797	1869282	ribosomal protein bS16
NPGAP_14785	489	23557	4045.55	17050	2934.39	22371	3676.59	16819	1834.78	13351	1836.18	10786	1723.58	18085.9	-1.06745	0.203706	-5.24015	1.6e-07	4.54e-07	Down	--	tig00002	57654	58142	hypothetical protein
NPGAP_12520	591	203	28.85	380	54.11	273	37.12	173	15.62	205	23.33	123	16.26	232.569	-1.15592	0.221461	-5.21952	1.79e-07	5.05e-07	Down	KdpA	tig00001	2604462	2605052	Potassium-transporting ATPase A subunit
NPGAP_14660	153	38	20.86	63	34.65	68	35.72	179	62.41	220	96.7	214	109.3	122.178	1.4494	0.278124	5.21134	1.87e-07	5.26e-07	Ups	--	tig00002	36250	36402	hypothetical protein
NPGAP_12810	528	85	13.52	127	20.24	136	20.7	628	63.45	301	38.34	252	37.29	227.684	1.26787	0.243335	5.21039	1.88e-07	5.28e-07	Ups	PadR	tig00001	2660836	2661363	Transcriptional regulator PadR-like family
NPGAP_01695	642	950	124.27	2054	269.26	1817	227.45	1283	106.61	883	92.5	903	109.91	1338.96	-1.03116	0.198045	-5.20668	1.92e-07	5.38e-07	Down	--	tig00001	318474	319115	HEAT repeats
NPGAP_11665	372	66	14.9	108	24.43	111	23.98	422	60.51	273	49.35	205	43.06	178.884	1.19199	0.22921	5.20046	1.99e-07	5.55e-07	Ups	--	tig00001	2439392	2439763	hypothetical protein
NPGAP_01195	300	76	21.27	130	36.47	78	20.89	471	83.75	269	60.3	214	55.74	185.616	1.26763	0.243797	5.19955	2e-07	5.57e-07	Ups	--	tig00001	224486	224785	hypothetical protein
NPGAP_05450	849	104	10.29	115	11.4	102	9.66	28	1.76	37	2.93	53	4.88	79.6722	-1.73197	0.334201	-5.18241	2.19e-07	6.09e-07	Down	MhpC	tig00001	1123045	1123893	alpha/beta hydrolase fold
NPGAP_06970	1377	3662	223.33	2655	162.27	2610	152.33	2407	93.25	1606	78.44	1691	95.96	2562.66	-1.08964	0.210731	-5.17078	2.33e-07	6.45e-07	Down	DinP	tig00001	1426638	1428014	impB/mucB/samB family
NPGAP_09380	4929	11829	201.54	11208	191.37	15267	248.92	51993	562.7	27149	370.43	42163	668.43	24839.1	1.21825	0.235878	5.16475	2.41e-07	6.65e-07	Ups	Gdh2	tig00001	1947273	1952201	Bacterial NAD-glutamate dehydrogenase
NPGAP_13365	1503	23245	1298.78	23414	1311.05	26415	1412.41	66912	2374.85	71724	3209.34	63118	3281.52	43350.7	1.04147	0.202058	5.15432	2.55e-07	7.02e-07	Ups	KatE	tig00001	2770349	2771851	Catalase
NPGAP_13860	327	2412	619.44	2321	597.35	2520	619.33	11106	1811.76	5127	1054.45	5187	1239.51	4361.78	1.06409	0.206626	5.14984	2.61e-07	7.18e-07	Ups	--	tig00001	2868124	2868450	Protein of unknown function (DUF3072)
NPGAP_04710	261	615	197.88	1434	462.39	1535	472.65	5732	1171.54	3425	882.53	2408	720.94	2260.38	1.22597	0.238103	5.14892	2.62e-07	7.2e-07	Ups	--	tig00001	945841	946101	Protein of unknown function (DUF3618)
NPGAP_12855	324	37	9.59	32	8.31	37	9.18	187	30.79	121	25.12	117	28.22	80.5836	1.50623	0.292706	5.14586	2.66e-07	7.31e-07	Ups	--	tig00001	2669261	2669584	hypothetical protein
NPGAP_07040	1254	623	41.72	962	64.56	1346	86.26	2686	114.26	3004	161.11	2502	155.91	1740.8	1.0833	0.210867	5.13736	2.79e-07	7.63e-07	Ups	glgC	tig00001	1440715	1441968	glucose-1-phosphate adenylyltransferase
NPGAP_09200	1392	11009	664.16	4917	297.28	9859	569.2	5471	209.66	4825	233.11	3750	210.51	7100.53	-1.32014	0.259481	-5.08764	3.63e-07	9.88e-07	Down	leuC	tig00001	1908608	1909999	3-isopropylmalate dehydratase%2C large subunit
NPGAP_10360	852	838	82.6	598	59.07	601	56.69	644	40.32	329	25.97	276	25.31	571.465	-1.18901	0.233956	-5.08221	3.73e-07	1.02e-06	Down	--	tig00001	2157093	2157944	hypothetical protein
NPGAP_05080	510	90	14.82	196	32.34	142	22.38	513	53.66	358	47.21	361	55.31	255.564	1.10562	0.217611	5.08074	3.76e-07	1.02e-06	Ups	--	tig00001	1027568	1028077	hypothetical protein
NPGAP_08935	942	52438	4674.79	62949	5623.94	51650	4406.44	38507	2180.62	35737	2551.39	35105	2912.05	47876.5	-1.0012	0.197342	-5.0734	3.91e-07	1.06e-06	Down	rpsB	tig00001	1855971	1856912	ribosomal protein uS2
NPGAP_13115	936	70	6.28	228	20.5	130	11.16	2600	148.18	675	48.5	1735	144.85	789.165	2.77682	0.549277	5.05542	4.29e-07	1.16e-06	Ups	FepD	tig00001	2720441	2721376	FecCD transport family
NPGAP_14250	138	399	242.81	821	500.69	422	245.75	1729	668.36	1437	700.31	1282	725.92	944.12	1.02638	0.203036	5.05517	4.3e-07	1.16e-06	Ups	rpmH	tig00001	2946816	2946953	ribosomal protein bL34
NPGAP_02050	726	161	18.62	157	18.2	165	18.26	614	45.12	372	34.46	357	38.42	281.965	1.00673	0.199287	5.05167	4.38e-07	1.18e-06	Ups	YfcA	tig00001	399213	399938	Sulfite exporter TauE/SafE
NPGAP_03105	453	2213	410.25	1479	274.77	2216	393.13	7544	888.37	5509	817.87	4162	717.93	3567.29	1.04777	0.208183	5.03292	4.83e-07	1.3e-06	Ups	MaoC	tig00001	625852	626304	MaoC like domain
NPGAP_05570	1731	13628	661.15	18918	919.77	23217	1077.9	54145	1668.6	47462	1843.99	49493	2234.23	32487	1.03369	0.205841	5.02177	5.12e-07	1.37e-06	Ups	QcrB	tig00001	1147359	1149089	Cytochrome b(N-terminal)/b6/petB
NPGAP_02700	1338	113	7.09	238	14.97	210	12.61	635	25.32	506	25.43	388	22.66	320.823	1.01864	0.203295	5.01067	5.42e-07	1.45e-06	Ups	ArgE	tig00001	533739	535076	Peptidase family M20/M25/M40
NPGAP_10155	1935	159	6.9	332	14.44	265	11.01	854	23.54	559	19.43	616	24.88	431.131	1.01148	0.202959	4.98369	6.24e-07	1.66e-06	Ups	FlaA1	tig00001	2116796	2118730	Polysaccharide biosynthesis protein
NPGAP_14495	375	8771	1964.19	4535	1017.77	6764	1449.57	4473	636.3	3934	705.53	3477	724.53	5674.81	-1.19502	0.240713	-4.96452	6.89e-07	1.83e-06	Down	--	tig00002	8387	8761	Beta-lactamase enzyme family
NPGAP_05105	294	1087	310.49	2459	703.91	2749	751.44	7395	1341.78	5474	1252.18	5024	1335.31	3717.07	1.09344	0.221121	4.94499	7.61e-07	2.01e-06	Ups	--	tig00001	1031984	1032277	Helix-turn-helix domain
NPGAP_11815	369	157	35.73	450	102.63	360	78.41	4410	637.53	1739	316.94	6968	1475.58	2177.76	2.95063	0.599019	4.92578	8.4e-07	2.22e-06	Ups	CbiN	tig00001	2469847	2470215	Cobalt transport protein component CbiN
NPGAP_08995	567	6502	963.01	4161	617.61	5423	768.64	4585	431.37	3638	431.51	2482	342.06	4657.54	-1.0562	0.21504	-4.91166	9.03e-07	2.38e-06	Down	rimM	tig00001	1866861	1867427	16S rRNA processing protein RimM
NPGAP_12995	369	730	166.14	1355	309.04	1034	225.2	3227	466.51	2080	379.09	3162	669.6	1823.45	1.05469	0.216427	4.87321	1.1e-06	2.87e-06	Ups	--	tig00001	2693881	2694249	Transglycosylase-like domain
NPGAP_01945	573	14222	2084.36	10389	1525.89	11656	1634.79	3689	343.44	1714	201.17	4013	547.26	8481.61	-2.17183	0.446367	-4.86558	1.14e-06	2.98e-06	Down	CoaA	tig00001	374285	374857	Panthothenate kinase
NPGAP_04100	74	135	153.2	122	138.75	95	103.17	67	48.3	60	54.53	53	55.97	94.322	-1.3651	0.282269	-4.83618	1.32e-06	3.43e-06	Down				K14230	-
NPGAP_06370	930	261	23.57	277	25.07	223	19.27	152	8.72	196	14.17	130	10.92	215.691	-1.07354	0.223403	-4.80538	1.54e-06	3.98e-06	Down	xerD	tig00001	1313783	1314712	tyrosine recombinase XerD
NPGAP_01105	672	47	5.87	101	12.65	70	8.37	298	23.66	205	20.52	176	20.47	136.391	1.19269	0.249055	4.78885	1.68e-06	4.3e-06	Ups	CitB	tig00001	208617	209288	Response regulator receiver domain
NPGAP_08310	2763	187522	5699.52	164026	4996.14	158057	4597.28	109554	2115.14	108246	2634.76	84005	2375.77	142241	-1.16993	0.244815	-4.77884	1.76e-06	4.51e-06	Down	aceE	tig00001	1729153	1731915	pyruvate dehydrogenase (acetyl-transferring)%2C homodimeric type
NPGAP_07750	870	1464	141.32	1033	99.93	1308	120.82	1313	80.51	600	46.38	556	49.94	1082.98	-1.10887	0.232224	-4.77499	1.8e-06	4.6e-06	Down	pyrF	tig00001	1603052	1603921	orotidine 5'-phosphate decarboxylase
NPGAP_10425	294	2963	846.35	1914	547.9	8441	2307.36	59486	10793.4	42461	9712.99	43007	11430.7	23230.2	2.64239	0.554121	4.76861	1.85e-06	4.74e-06	Ups	GroES	tig00001	2172326	2172619	Chaperonin 10 Kd subunit
NPGAP_01635	930	2742	247.6	1622	146.78	2250	194.43	22290	1278.55	7467	539.97	17680	1485.53	8123.94	2.19319	0.460232	4.76541	1.88e-06	4.8e-06	Ups	cysK	tig00001	308622	309551	cysteine synthase
NPGAP_05845	489	152	26.1	126	21.69	180	29.58	80	8.73	98	13.48	74	11.83	125.156	-1.2511	0.263676	-4.74481	2.09e-06	5.29e-06	Down	--	tig00001	1204675	1205163	ATP-binding protein
NPGAP_03820	624	43	5.79	78	10.52	50	6.44	264	22.57	170	18.32	134	16.78	111.398	1.25931	0.265523	4.74277	2.11e-06	5.34e-06	Ups	--	tig00001	763954	764577	Carboxyltransferase domain%2C subdomain C and D
NPGAP_09280	135	27901	17356.1	17091	10654.6	22534	13414.5	128420	50744.7	66539	33147.7	49976	28927.3	46797	1.29864	0.27389	4.74148	2.12e-06	5.37e-06	Ups	--	tig00001	1925262	1925396	hypothetical protein
NPGAP_14770	495	14518	2463.02	6260	1064.32	9314	1512.17	3706	399.39	2446	332.32	2774	437.91	7285.28	-2.07056	0.436901	-4.7392	2.15e-06	5.42e-06	Down	--	tig00002	55704	56198	hypothetical protein
NPGAP_10905	1032	3491	284.08	2063	168.24	2629	204.73	2344	121.16	1057	68.88	1474	111.61	2301.86	-1.20013	0.253346	-4.73711	2.17e-06	5.47e-06	Down	RfaB	tig00001	2275034	2276065	Glycosyl transferase 4-like domain
NPGAP_02735	522	55	8.85	46	7.42	79	12.16	15	1.53	13	1.67	26	3.89	42.9326	-1.96822	0.418704	-4.70074	2.59e-06	6.47e-06	Down	RutF	tig00001	541260	541781	Flavin reductase like domain
NPGAP_00945	147	76	43.42	60	34.35	53	28.98	241	87.46	197	90.13	170	90.37	123.569	1.20786	0.257788	4.68548	2.79e-06	6.96e-06	Ups	--	tig00001	179036	179182	hypothetical protein
NPGAP_00855	414	35	7.1	44	8.94	52	10.09	230	29.64	123	19.98	116	21.89	90.2065	1.34553	0.287766	4.67579	2.93e-06	7.29e-06	Ups	--	tig00001	162184	162597	hypothetical protein
NPGAP_04330	1635	33390	1715	26116	1344.29	31576	1552.06	106980	3490.41	73779	3034.77	80041	3825.39	55034.1	1.05314	0.226246	4.65483	3.24e-06	8.05e-06	Ups	atpA	tig00001	869862	871496	ATP synthase F1%2C alpha subunit
NPGAP_13970	1170	215	15.43	507	36.47	283	19.44	164	7.48	242	13.91	153	10.22	268.583	-1.1893	0.256564	-4.6355	3.56e-06	8.79e-06	Down	CorA	tig00001	2889054	2890223	CorA-like Mg2+ transporter protein
NPGAP_02225	213	40	15.77	89	35.17	68	25.66	361	90.41	130	41.05	236	86.58	139.744	1.42398	0.308417	4.61706	3.89e-06	9.59e-06	Ups	--	tig00001	435753	435965	YhhN family
NPGAP_04320	573	5244	768.55	4009	588.82	5560	779.81	23528	2190.39	10393	1219.82	10693	1458.23	9034.61	1.0743	0.232921	4.6123	3.98e-06	9.79e-06	Ups	atpF	tig00001	868397	868969	ATP synthase F0%2C B subunit
NPGAP_04025	3207	13528	354.24	11023	289.27	10487	262.8	11691	194.47	5767	120.94	6480	157.89	10183.3	-1.0103	0.220606	-4.57965	4.66e-06	1.14e-05	Down	UvrD	tig00001	799983	803189	UvrD/REP helicase N-terminal domain
NPGAP_03805	495	557	94.5	503	85.52	451	73.22	532	57.33	304	41.3	180	28.42	431.556	-1.05994	0.231736	-4.57393	4.79e-06	1.17e-05	Down	--	tig00001	761948	762442	hypothetical protein
NPGAP_10070	525	3411	545.62	2083	333.91	2304	352.69	1988	202	1937	248.13	1335	198.7	2286.31	-1.02319	0.225925	-4.52889	5.93e-06	1.43e-05	Down	--	tig00001	2103326	2103850	hypothetical protein
NPGAP_10580	243	27	9.33	74	25.63	36	11.91	178	39.08	145	40.13	157	50.49	94.8821	1.38396	0.308524	4.48574	7.27e-06	1.73e-05	Ups	--	tig00001	2204082	2204324	hypothetical protein
NPGAP_00765	1293	941	61.12	589	38.34	2500	155.39	15064	621.49	10264	533.86	10694	646.28	5905.55	2.41259	0.538323	4.48167	7.41e-06	1.77e-05	Ups	CypX	tig00001	147422	148714	Cytochrome P450
NPGAP_08750	2862	108027	3169.78	65115	1914.76	77867	2186.51	68656	1279.68	37095	871.68	41137	1123.17	70183	-1.22472	0.275637	-4.44323	8.86e-06	2.1e-05	Down	infB	tig00001	1816473	1819334	small GTP-binding protein domain
NPGAP_02265	426	20	3.94	71	14.03	32	6.04	210	26.3	116	18.31	149	27.33	90.3278	1.49834	0.339412	4.41452	1.01e-05	2.39e-05	Ups	CrcB	tig00001	444726	445151	CrcB-like protein%2C Camphor Resistance (CrcB)
NPGAP_14460	318	46	12.15	117	30.96	74	18.7	47	7.88	33	6.98	24	5.9	58.6285	-1.53125	0.347488	-4.40662	1.05e-05	2.47e-05	Down	--	tig00002	2211	2528	MFS transporter
NPGAP_03185	73	118	135.75	112	129.12	76	83.67	50	36.54	66	60.8	38	40.68	81.5222	-1.37903	0.31299	-4.40599	1.05e-05	2.47e-05	Down				K14234	-
NPGAP_10915	633	2978	395.08	2005	266.57	2806	356.25	1856	156.41	915	97.21	1822	224.92	2194.78	-1.15214	0.263413	-4.37388	1.22e-05	2.84e-05	Down	--	tig00001	2276838	2277470	hypothetical protein
NPGAP_07960	906	4897	453.91	2789	259.07	3562	315.96	3530	207.84	2163	160.56	1958	168.87	3293.8	-1.03014	0.235526	-4.3738	1.22e-05	2.84e-05	Down	NadF	tig00001	1652575	1653480	ATP-NAD kinase
NPGAP_01640	609	866	119.42	594	82.09	875	115.47	7346	643.47	2385	263.38	6240	800.66	2766.1	2.12369	0.486854	4.36206	1.29e-05	2.99e-05	Ups	cysE	tig00001	309630	310238	serine O-acetyltransferase
NPGAP_10075	546	2428	373.44	1393	214.71	1654	243.45	1457	142.35	1381	170.1	911	130.38	1612.82	-1.00939	0.231461	-4.36094	1.3e-05	3e-05	Down	WbbJ	tig00001	2104169	2104714	Hexapeptide repeat of succinyl-transferase
NPGAP_12395	213	5	1.97	19	7.51	18	6.79	114	28.55	60	18.94	51	18.71	38.7821	1.85065	0.424775	4.35678	1.32e-05	3.05e-05	Ups	--	tig00001	2580120	2580332	Protein of unknown function (DUF4244)
NPGAP_02625	1020	4756	391.57	2049	169.06	4539	357.63	17148	896.82	11999	791.14	7922	606.9	7382.66	1.16329	0.273819	4.24841	2.15e-05	4.88e-05	Ups	DnaJ	tig00001	516981	518000	DnaJ domain
NPGAP_11825	819	68	6.97	226	23.22	137	13.44	1202	78.29	485	39.83	965	92.07	461.199	2.05326	0.483554	4.24618	2.17e-05	4.92e-05	Ups	EcfA2	tig00001	2470994	2471812	cobalt ABC transporter%2C ATP-binding protein
NPGAP_02060	73	40	46.02	85	97.99	76	83.67	33	24.11	38	35.01	14	14.99	49.4188	-1.57883	0.374461	-4.21627	2.48e-05	5.6e-05	Down				K14219	-
NPGAP_14345	642	1891	247.36	5375	704.61	6004	751.58	13531	1124.31	13822	1447.93	9752	1186.97	7753.08	1.07847	0.256785	4.19988	2.67e-05	6e-05	Ups	PpiB	tig00001	2966980	2967621	Cyclophilin type peptidyl-prolyl cis-trans isomerase/CLD
NPGAP_11215	1317	676	43.1	2838	181.36	2926	178.55	14708	595.74	15060	769.04	10323	612.49	6892.25	2.05621	0.490327	4.19355	2.75e-05	6.16e-05	Ups	--	tig00001	2344844	2346160	Bacterial extracellular solute-binding protein
NPGAP_07920	285	80	23.57	108	31.89	82	23.12	30	5.62	47	11.09	50	13.71	70.6022	-1.39364	0.333348	-4.18075	2.91e-05	6.5e-05	Down	--	tig00001	1642359	1642643	Multiple resistance and pH regulation protein F (MrpF / PhaF)
NPGAP_06635	924	4469	406.17	3311	301.57	3244	282.15	2191	126.49	3444	250.67	1766	149.35	3221.25	-1.00237	0.239919	-4.17793	2.94e-05	6.58e-05	Down	AcyC	tig00001	1364377	1365300	Adenylate cyclase%2C class 3
NPGAP_00735	396	2331	494.33	1166	247.8	1681	341.15	13710	1846.86	9811	1666.2	4757	938.68	4889.01	1.77456	0.431854	4.10917	3.97e-05	8.79e-05	Ups	--	tig00001	140639	141034	Protein of unknown function (DUF779)
NPGAP_07365	615	309	42.19	678	92.78	658	85.98	3145	272.8	1513	165.45	3482	442.42	1509.52	1.8165	0.444831	4.08357	4.43e-05	9.77e-05	Ups	cobO	tig00001	1515876	1516490	cob(I)yrinic acid a%2Cc-diamide adenosyltransferase
NPGAP_06670	741	9048	1025.42	5240	595.14	5225	566.68	4051	291.63	5404	490.46	3337	351.9	5708.08	-1.04763	0.256581	-4.08302	4.45e-05	9.78e-05	Down	Mod	tig00001	1369441	1370181	DNA methylase
NPGAP_08050	1050	23116	1848.8	15425	1236.34	16060	1229.21	14685	746.06	8309	532.19	13148	978.48	15983.1	-1.00979	0.258184	-3.9111	9.19e-05	0.00019498	Down	argC	tig00001	1673549	1674598	N-acetyl-gamma-glutamyl-phosphate reductase
NPGAP_06685	324	386	100.05	241	62.6	255	63.25	179	29.47	248	51.48	154	37.14	257.755	-1.02765	0.263501	-3.89999	9.62e-05	0.000202948	Down	--	tig00001	1371063	1371386	TnsA-like heteromeric transposase endonuclease subunit
NPGAP_07970	222	159	60.15	83	31.47	116	41.99	74	17.78	60	18.18	68	23.94	100.207	-1.22731	0.316391	-3.87909	0.000104846	0.000220385	Down	--	tig00001	1654298	1654519	hypothetical protein
NPGAP_02350	345	40	9.74	55	13.42	30	6.99	16	2.47	18	3.51	15	3.4	31.0104	-1.6377	0.425169	-3.85187	0.000117219	0.000244955	Down	--	tig00001	459689	460033	glycosyltransferase family 4 protein
NPGAP_09965	1155	111	8.07	196	14.28	171	11.9	76	3.51	131	7.63	86	5.82	132.941	-1.05117	0.275528	-3.8151	0.000136128	0.000282615	Down	RfaB	tig00001	2079779	2080933	Glycosyl transferases group 1
NPGAP_10115	123	200	136.55	150	102.63	102	66.64	126	54.65	92	50.3	68	43.2	128.993	-1.10824	0.290926	-3.80934	0.000139336	0.000288438	Down	WcaG	tig00001	2109116	2109238	NAD dependent epimerase/dehydratase family
NPGAP_00075	249	35	11.8	37	12.51	40	12.91	11	2.36	22	5.94	8	2.51	27.3827	-1.7252	0.457161	-3.77372	0.00016083	0.000330306	Down	--	tig00001	13146	13394	adenine phosphoribosyltransferase
NPGAP_01155	408	100	20.58	215	44.35	132	26	91	11.9	119	19.62	72	13.79	124.192	-1.02665	0.274467	-3.74051	0.00018365	0.000374756	Down	YbjT	tig00001	218625	219032	Uncharacterized conserved protein YbjT%2C contains NAD(P)-binding and DUF2867 domains
NPGAP_13305	849	29	2.87	79	7.83	52	4.92	206	12.94	130	10.3	130	11.97	95.5744	1.10129	0.295146	3.73135	0.000190456	0.000387539	Ups	--	tig00001	2757167	2758015	hypothetical protein
NPGAP_03545	1278	44	2.89	124	8.17	73	4.59	531	22.16	231	12.16	711	43.47	265.871	2.02054	0.549661	3.67597	0.000236951	0.000477402	Ups	--	tig00001	707134	708411	L-lysine 6-monooxygenase (NADPH-requiring)
NPGAP_11910	198	15	6.36	27	11.48	27	10.96	102	27.48	77	26.15	59	23.28	46.4499	1.29571	0.354014	3.66006	0.000252154	0.000506963	Ups	--	tig00001	2484196	2484393	hypothetical protein
NPGAP_06415	852	43	4.24	34	3.36	23	2.17	9	0.56	9	0.71	15	1.38	24.6209	-1.80546	0.494741	-3.64929	0.000262963	0.000527584	Down	--	tig00001	1322369	1323220	Predicted membrane protein (DUF2207)
NPGAP_08545	948	67	5.94	61	5.42	39	3.31	36	2.03	32	2.27	14	1.15	43.8561	-1.42178	0.390826	-3.63789	0.000274885	0.000549579	Down	--	tig00001	1773813	1774760	Conserved hypothetical protein 698
NPGAP_00600	396	82	17.39	111	23.59	78	15.83	76	10.24	61	10.36	21	4.14	73.1608	-1.20626	0.332096	-3.63225	0.000280964	0.000561341	Down	--	tig00001	115381	115776	MFS transporter
NPGAP_12545	312	11	2.96	39	10.52	56	14.42	158	27.01	83	17.89	134	33.56	73.7271	1.37399	0.385876	3.56069	0.000369876	0.000729817	Ups	--	tig00001	2608113	2608424	Cytochrome c oxidase caa3 assembly factor (Caa3_CtaG)
NPGAP_01955	1824	14185	653.09	1877	86.6	7778	342.7	82379	2409.26	59347	2188.19	60148	2576.78	33714.9	2.15271	0.611485	3.52046	0.000430807	0.00083622	Ups	PepCK	tig00001	375895	377718	Phosphoenolpyruvate carboxykinase C-terminal P-loop domain
NPGAP_07615	267	108	33.97	117	36.88	79	23.78	53	10.59	72	18.14	62	18.15	86.1816	-1.06561	0.303414	-3.51208	0.000444609	0.000862427	Down	McrA	tig00001	1577998	1578264	HNH endonuclease
NPGAP_03850	207	47	19.07	165	67.08	181	70.27	387	99.73	423	137.43	261	98.53	224.646	1.03014	0.294071	3.50305	0.000459968	0.000891013	Ups	--	tig00001	769610	769816	hypothetical protein
NPGAP_07545	81	51	52.88	17	17.66	29	28.77	16	10.54	4	3.32	11	10.61	23.9582	-1.88799	0.539863	-3.49717	0.000470229	0.000909046	Down				K14228	-
NPGAP_13105	789	81	8.62	171	18.24	132	13.45	877	59.29	244	20.8	548	54.27	307.238	1.56268	0.468213	3.33754	0.000845227	0.00159946	Ups	FepC	tig00001	2718583	2719371	ABC transporter
NPGAP_03540	2346	239	8.56	362	12.99	336	11.51	1908	43.39	612	17.54	2354	78.41	905.844	1.79634	0.539012	3.33266	0.000860206	0.00162565	Ups	--	tig00001	704796	707141	IucA / IucC family
NPGAP_01500	1482	4888	276.98	3146	178.65	7952	431.22	32497	1169.73	12275	557.04	20639	1088.23	12333.3	1.45438	0.450337	3.22954	0.0012399	0.00228739	Ups	AceF	tig00001	280784	282265	2-oxoacid dehydrogenases acyltransferase (catalytic domain)
NPGAP_00740	1044	12047	969.05	5456	439.82	7858	604.89	42793	2186.57	57296	3690.91	20869	1562	21973.4	1.57298	0.497021	3.16481	0.00155185	0.00282828	Ups	AdhP	tig00001	141034	142077	Zinc-binding dehydrogenase
NPGAP_01160	432	80	15.55	106	20.65	55	10.23	45	5.56	74	11.52	30	5.43	67.3601	-1.07135	0.351974	-3.04383	0.00233591	0.0041671	Down	--	tig00001	219121	219552	TspO/MBR family
NPGAP_01625	363	45	10.41	59	13.68	51	11.29	40	5.88	37	6.85	21	4.52	43.3041	-1.051	0.353082	-2.97665	0.0029142	0.00513795	Down	--	tig00001	305548	305910	hypothetical protein
NPGAP_05415	423	27	5.36	33	6.57	30	5.7	55	6.94	134	21.3	79	14.59	56.7695	1.12872	0.382859	2.94815	0.00319686	0.00559841	Ups	DksA	tig00001	1113958	1114380	Prokaryotic dksA/traR C4-type zinc finger
NPGAP_00485	882	1128	107.4	4034	384.92	3124	284.65	1549	93.69	1634	124.59	1289	114.2	2170.11	-1.16606	0.410618	-2.83978	0.00451449	0.00773566	Down	--	tig00001	90683	91564	hypothetical protein
NPGAP_06295	579	2543	368.84	1179	171.37	1637	227.22	1392	128.25	1166	135.43	699	94.34	1522.19	-1.14938	0.419676	-2.73874	0.00616754	0.0103515	Down	--	tig00001	1296181	1296759	hypothetical protein
NPGAP_00575	1677	445	22.28	1149	57.66	2103	100.78	4952	157.52	4042	162.1	4224	196.82	2594.16	1.32977	0.4979	2.67077	0.00756785	0.0125474	Ups	LldP	tig00001	109758	111434	transporter%2C lactate permease (LctP) family
NPGAP_03220	73	68	78.23	52	59.95	54	59.45	37	27.04	58	53.43	18	19.27	49.8228	-1.03021	0.386831	-2.66321	0.00773989	0.0128104	Down				K14235	-
NPGAP_05735	243	42	14.51	24	8.31	10	3.31	8	1.76	19	5.26	4	1.29	19.6287	-1.53385	0.585941	-2.61776	0.00885085	0.0145233	Down	--	tig00001	1182117	1182359	hypothetical protein
NPGAP_13245	162	10	5.18	7	3.64	10	4.96	28	9.22	43	17.85	29	13.99	19.8279	1.32071	0.509302	2.59317	0.0095095	0.0155506	Ups	--	tig00001	2747248	2747409	type I restriction endonuclease subunit R
NPGAP_00975	378	10275	2282.74	5465	1216.75	6461	1373.65	6912	975.45	2929	521.12	4033	833.71	6355.14	-1.08984	0.441749	-2.46711	0.013621	0.0217769	Down	--	tig00001	185418	185795	Domain of unknown function (DUF4440)
NPGAP_00285	117	9	6.46	19	13.67	14	9.62	7	3.19	5	2.87	3	2	9.94074	-1.56595	0.644495	-2.42973	0.0151101	0.0239119	Down	--	tig00001	53485	53601	hypothetical protein
NPGAP_09060	2358	6296	224.23	3078	109.86	5558	189.43	4202	95.06	4085	116.51	1640	54.35	4319.3	-1.03076	0.424249	-2.42961	0.015115	0.0239119	Down	--	tig00001	1879426	1881783	Nucleotidyltransferase domain
NPGAP_05405	279	2	0.6	4	1.21	4	1.15	23	4.4	9	2.17	20	5.6	9.40834	1.56905	0.678006	2.31422	0.0206557	0.0319194	Ups	Ycf19	tig00001	1112219	1112497	YGGT family
NPGAP_11610	76	8	8.84	15	16.61	7	7.4	44	30.88	32	28.32	23	23.65	19.4901	1.15832	0.50095	2.31225	0.020764	0.0320521	Ups				K14224	-
NPGAP_00220	690	3715	452.14	6830	833.06	5083	592.02	2886	223.12	5014	488.7	1304	147.68	4230.62	-1.09006	0.472604	-2.3065	0.0210826	0.032509	Down	--	tig00001	38982	39671	LppP/LprE lipoprotein
NPGAP_04740	74	25	28.37	37	42.08	14	15.2	19	13.7	18	16.36	4	4.22	20.0394	-1.21467	0.532862	-2.27952	0.0226363	0.0346617	Down				K14219	-
NPGAP_00705	861	2125	207.26	815	79.66	3365	314.09	8554	529.98	6523	509.51	6767	614.15	4368.78	1.19845	0.525797	2.2793	0.022649	0.0346617	Ups	MhpD	tig00001	134856	135716	Fumarylacetoacetate (FAA) hydrolase family
NPGAP_00030	567	1307	193.58	536	79.56	1379	195.46	664	62.47	703	83.38	657	90.54	930.901	-1.0206	0.456749	-2.23449	0.0254508	0.038703	Down	YafY	tig00001	6876	7442	WYL domain

## Sheet: Table S4
Table S4. Top30 DEGs with the lowest adjust p-value (padj) under lysozyme treatment
Gene_ID	Gene_Name	log2FoldChange	padj	Function description
up-regulated genes
NPGAP_02910	--	3.63753	8.53e-115	DUF1479 domain-containing protein
NPGAP_02945	proP	2.96821	1.59e-73	Sugar (and other) transporter
NPGAP_14815	--	3.1265	6.65e-64	MULTISPECIES: hypothetical protein
NPGAP_04745	--	3.53473	2.34e-59	Iron permease FTR1 family
NPGAP_04750	--	4.15473	1.92e-52	iron uptake system component EfeO
NPGAP_07870	dppC	2.89761	1.95e-52	ABC transporter permease
NPGAP_13120	fepB	4.09918	2.35e-52	iron-siderophore ABC transporter substrate-binding protein
NPGAP_00785	gadA	3.06201	5.64e-50	aspartate aminotransferase family protein
NPGAP_02130	--	2.41823	3.37e-48	thiamine transport system substrate-binding protein
down-regulated genes
NPGAP_00350	--	-6.20054	6.52e-159	hypothetical protein
NPGAP_06260	met17	-3.58328	4.7e-117	O-acetylhomoserine (thiol)-lyase
NPGAP_01860	glcD	-4.00595	1.82e-102	FAD-binding oxidoreductase
NPGAP_08630	nadD	-3.16787	6.34e-88	Nicotinate-nucleotide adenylyltransferase
NPGAP_13340	terC	-3.56421	6.61e-83	integral membrane protein, TerC family
NPGAP_07105	spr	-3.42807	1.94e-74	Cell wall-associated hydrolase, NlpC family
NPGAP_03770	ccc1	-3.53019	6.18e-71	vacuolar iron transporter family protein
NPGAP_02495	srmB	-3.0111	1.74e-58	DEAD/DEAH box helicase
NPGAP_04635	leuB	-3.06348	3.67e-56	3-isopropylmalate dehydrogenase
NPGAP_11500	--	-3.09672	2.26e-53	sulfate permease
NPGAP_12120	--	-2.45228	2.38e-53	Acetyltransferase (GNAT) family
NPGAP_10940	bcsL	-2.7286	3.53e-53	GNAT family N-acetyltransferase
NPGAP_11540	--	-3.19589	1.88e-51	Recombinase zinc beta ribbon domain
NPGAP_06410	engA	-2.47567	2.4e-51	ribosome-associated GTPase EngA
NPGAP_02780	acrR	-2.41693	2.03e-50	TetR/AcrR family transcriptional regulator
NPGAP_09315	prfB	-2.6269	4.46e-50	peptide chain release factor 2
NPGAP_13500	--	-2.78084	8.54e-50	hypothetical protein
NPGAP_11495	--	-2.85161	1.46e-49	AAA ATPase domain
NPGAP_10750	marR	-2.82523	8.03e-49	MarR family transcriptional regulator
NPGAP_10755	--	-2.68331	1.11e-47	MmcQ/YjbR family DNA-binding protein
NPGAP_12265	--	-2.89055	1.63e-47	Major Facilitator Superfamily

## Sheet: Table S5
Table S5 The DEGs involved in iron transporter
Gene_ID	Gene_Name	log2FoldChange	padj	Function description
NPGAP_03770	ccc1	-3.53019	6.18e-71	vacuolar iron transporter family protein
NPGAP_04745	--	3.53473	2.34e-59	iron permease FTR1 family
NPGAP_04750	--	4.15473	1.92e-52	iron uptake system component EfeO
NPGAP_11000	mntR	1.40586	1.56e-12	iron dependent repressor, N-terminal DNA binding domain
NPGAP_13105	fepC	1.56268	0.00159946	iron complex transport system ATP-binding protein
NPGAP_13110	fepD	2.43268	3.98e-07	iron ABC transporter permease
NPGAP_13115	fepD	2.77682	1.16e-06	iron ABC transporter permease
NPGAP_13120	fepB	4.09918	2.35e-52	iron complex transport system substrate-binding protein
